# Supplementary material for: Evaluating the diagnostic accuracy of the WHO Severe Acute Respiratory Infection (SARI) criteria in Middle Eastern children under two years over three respiratory seasons
Source: PLoS One. 2020 Apr 30;15(4):e0232188. doi: 10.1371/journal.pone.0232188 (PMC7192447; doi:10.1371/journal.pone.0232188)
Supplement: S1 Dataset — (CSV) [file pone.0232188.s001.csv]

adm_bronchiolitis	adm_bronchopneumo	adm_febrile	adm_febseizure	adm_pneumo	los	sex_child	birth_wt_child	days_symptoms	breastfed	icu	oxygen	vent	hosp_vitd	pcr_rsv	pcr_hmpv	pcr_rhino	pcr_adeno	pcr_flu	pcr_piv	anyvirus	coinfection	infection_group	premature	age_months	smoke	umc	abx_durhosp	sari_feverdar	sari_coughdar	sari_daysdar	sari_newdar	abxprior	death
Unchecked	Unchecked	Unchecked	Unchecked	Checked	9	Male	2.7	3	No	No	No	No	41	1	0	0	0	No	No	Yes	No	RSV Only	No	.75616437	Yes	No	Yes	No	Yes	Yes	No	Yes	No
Unchecked	Unchecked	Unchecked	Unchecked	Unchecked	6	Female	3.5	3	Yes	No	Yes	No	4	1	0	0	0	No	No	Yes	No	RSV Only	No	1.3808219	Yes	No	Yes	Yes	Yes	Yes	Yes	No	No
Unchecked	Unchecked	Unchecked	Unchecked	Checked	6	Male	2.2	1	No	Yes	Yes	No	11.8	1	0	0	0	No	No	Yes	No	RSV Only	Yes	2.0383561	Yes	No	Yes	No	Yes	Yes	No	Yes	No
Checked	Unchecked	Unchecked	Unchecked	Unchecked	8	Male	2.8099999	4	Yes	No	No	No	11.7	1	0	0	0	No	No	Yes	No	RSV Only	No	.75616437	Yes	No	Yes	No	Yes	Yes	No	No	No
Unchecked	Checked	Unchecked	Unchecked	Unchecked	7	Male	3	3	Yes	No	Yes	No	14.7	1	0	1	1	No	No	Yes	Yes	Co-Infection	No	4.5369864	Yes	No	Yes	Yes	Yes	Yes	Yes	No	No
Unchecked	Unchecked	Unchecked	Unchecked	Unchecked	5	Male	3.5	1	Yes	No	No	No		0	0	1	0	No	No	Yes	No	Rhino Only	No	2.4000001	Yes	No	Yes	Yes	Yes	Yes	Yes	No	No
Unchecked	Unchecked	Unchecked	Unchecked	Unchecked	7	Female	2.5	2	No	No	No	No	18.9	0	0	1	0	No	Yes	Yes	Yes	Co-Infection	No	2.8273973	Yes	No	Yes	Yes	Yes	Yes	Yes	No	No
Unchecked	Checked	Unchecked	Unchecked	Unchecked	4	Male	3	3	Yes	No	Yes	No	16.1	1	0	1	0	No	No	Yes	Yes	Co-Infection	No	4.7013698	Yes	No	Yes	Yes	Yes	Yes	Yes	Yes	No
Unchecked	Unchecked	Unchecked	Unchecked	Unchecked	4	Male	2.5999999	3	No	No	No	No	8.8000002	0	0	0	0	No	Yes	Yes	No	PIV Only	No	1.4465753	Yes	No	Yes	Yes	No	Yes	No	Yes	No
Checked	Unchecked	Unchecked	Unchecked	Unchecked	4	Male	3.5	3	No	No	No	No	23.9	0	1	0	0	No	No	Yes	No	MPV Only	No	10.027397	Yes	Yes	No	No	No	Yes	No	Yes	No
Unchecked	Unchecked	Unchecked	Unchecked	Unchecked	3	Male	3.3	1	Yes	No	No	No	9.6000004	0	0	1	0	No	No	Yes	No	Rhino Only	No	3.0246575	Yes	No	Yes	Yes	No	Yes	No	No	No
Unchecked	Unchecked	Unchecked	Unchecked	Unchecked	8	Male	1.4	3	No	Yes	Yes	No	19.9	0	0	0	0	No	No	No	No	No Infection	Yes	2.8273973	Yes	Yes	No	No	Yes	Yes	No	No	No
Unchecked	Unchecked	Unchecked	Unchecked	Checked	5	Male	3	3	Yes	No	No	No	5	0	0	0	0	No	No	No	No	No Infection	No	7.6931505	Yes	Yes	No	No	Yes	Yes	No	Yes	No
Checked	Unchecked	Unchecked	Unchecked	Unchecked	11	Male	2.8	7	No	No	No	No	9.5	0	1	1	0	No	No	Yes	Yes	Co-Infection	No	.46027398	No	No	Yes	No	Yes	Yes	No	No	No
Unchecked	Unchecked	Unchecked	Unchecked	Unchecked	1	Female	3.3	5	Yes	No	No	No	4.4000001	0	0	0	0	No	No	No	No	No Infection	No	1.019178	Yes	No	No	No	Yes	Yes	No	No	No
Unchecked	Checked	Unchecked	Unchecked	Unchecked	4	Female	4.5	3	No	No	No	No		0	0	1	0	No	No	Yes	No	Rhino Only	No	10.389041	Yes	No	Yes	Yes	Yes	Yes	Yes	Yes	No
Unchecked	Unchecked	Unchecked	Unchecked	Unchecked	5	Female	2.5	4	Yes	No	No	No	14.3	1	0	0	0	No	No	Yes	No	RSV Only	No	.55890411	No	No	Yes	No	Yes	Yes	No	No	No
Unchecked	Checked	Unchecked	Unchecked	Unchecked	3	Female	3.5	4	Yes	No	No	No	13	0	0	1	0	No	No	Yes	No	Rhino Only	No	19.923288	Yes	No	Yes	Yes	Yes	Yes	Yes	Yes	No
Unchecked	Unchecked	Unchecked	Unchecked	Unchecked	7	Male	3.5999999	1	No	No	No	No	33	0	0	0	0	No	No	No	No	No Infection	No	1.709589	Yes	No	Yes	Yes	No	Yes	No	No	No
Unchecked	Checked	Unchecked	Unchecked	Unchecked	8	Female	3.3	3	Yes	No	Yes	No	20.700001	0	0	0	0	No	No	No	No	No Infection	Yes	2.2356164	No	Yes	Yes	No	Yes	Yes	No	Yes	No
Checked	Unchecked	Unchecked	Unchecked	Unchecked	3	Female	3.4000001	7	Yes	No	No	No		1	0	0	1	No	No	Yes	Yes	Co-Infection	No	2.5643835	Yes	No	Yes	No	Yes	Yes	No	No	No
Checked	Unchecked	Unchecked	Unchecked	Unchecked	5	Female	2.5	7	No	No	No	No	32.799999	1	0	1	0	No	No	Yes	Yes	Co-Infection	No	9.6657534	Yes	No	Yes	Yes	Yes	Yes	Yes	No	No
Unchecked	Unchecked	Unchecked	Unchecked	Unchecked	2	Male	3	2	Yes	No	No	No		0	1	1	0	No	No	Yes	Yes	Co-Infection	No	7.6931505	Yes	No	Yes	Yes	No	Yes	No	Yes	No
Unchecked	Unchecked	Unchecked	Unchecked	Checked	3	Male	3	2	Yes	No	No	No	4.0999999	1	0	0	0	No	No	Yes	No	RSV Only	No	6.4438357	Yes	No	Yes	Yes	Yes	Yes	Yes	Yes	No
Unchecked	Checked	Unchecked	Unchecked	Unchecked	3	Male	3.5	7	No	No	No	No	.5	1	0	0	1	No	No	Yes	Yes	Co-Infection	No	2.6958904	Yes	No	No	No	Yes	Yes	No	Yes	No
Unchecked	Checked	Unchecked	Unchecked	Unchecked	3	Male	3.5	6	No	No	No	No	11.3	1	0	0	1	No	No	Yes	Yes	Co-Infection	No	6.5753427	No	No	Yes	Yes	Yes	Yes	Yes	No	No
Unchecked	Checked	Unchecked	Unchecked	Unchecked	3	Female	3.5	7	Yes	No	No	No	26.200001	0	1	0	0	No	No	Yes	No	MPV Only	No	8.0876713	No	No	Yes	Yes	Yes	Yes	Yes	No	No
Unchecked	Unchecked	Unchecked	Unchecked	Unchecked	6	Female	2.3	2	No	No	No	No	36.099998	0	0	1	0	No	No	Yes	No	Rhino Only	Yes	2.8273973	No	No	Yes	Yes	Yes	Yes	Yes	Yes	No
Unchecked	Unchecked	Unchecked	Unchecked	Unchecked	5	Male	3.7	3	Yes	No	No	No	6.1999998	1	0	0	0	No	No	Yes	No	RSV Only	No	7.8246574	Yes	No	Yes	Yes	Yes	Yes	Yes	No	No
Unchecked	Checked	Unchecked	Unchecked	Unchecked	2	Male	3	3	Yes	No	No	No	18.5	1	0	1	1	No	No	Yes	Yes	Co-Infection	No	19.594521	No	No	Yes	Yes	Yes	Yes	Yes	Yes	No
Unchecked	Unchecked	Unchecked	Unchecked	Unchecked	10	Male	3.5	1	Yes	No	No	No	14.9	0	0	1	0	No	No	Yes	No	Rhino Only	No	1.709589	Yes	No	Yes	Yes	Yes	Yes	Yes	No	No
Unchecked	Unchecked	Unchecked	Unchecked	Checked	6	Male	3.3499999	7	Yes	No	No	No	6.1999998	1	0	0	0	No	No	Yes	No	RSV Only	No	10.224657	No	No	Yes	Yes	Yes	Yes	Yes	Yes	No
Unchecked	Unchecked	Unchecked	Unchecked	Unchecked	1	Female	3	14	Yes	No	No	No	25.799999	0	0	1	0	No	No	Yes	No	Rhino Only	No	7.8575344	Yes	No	Yes	No	Yes	No	No	Yes	No
Checked	Unchecked	Unchecked	Unchecked	Unchecked	1	Female	3.3	5	Yes	No	No	No	4.6999998	0	0	0	0	No	No	No	No	No Infection	No	1.1178082	Yes	No	No	No	No	Yes	No	No	No
Unchecked	Unchecked	Unchecked	Unchecked	Unchecked	6	Male	2.5	30	Yes		Yes		23.459999	1	0	1	0	No	No	Yes	Yes	Co-Infection	Yes	4.8328767	Yes	No	Yes	No	Yes	No	No	No	No
Unchecked	Unchecked	Unchecked	Unchecked	Unchecked	2	Female	2.75	3	No	No	Yes	No		1	0	1	0	No	No	Yes	Yes	Co-Infection	Yes	1.6109589	Yes	No	Yes	No	Yes	Yes	No	No	No
Unchecked	Unchecked	Unchecked	Checked	Unchecked	1	Female	2.7	1	Yes	No	No	No	4.8000002	1	0	0	0	No	No	Yes	No	RSV Only	No	14.268493	Yes	No	Yes	Yes	No	Yes	No	Yes	No
Unchecked	Unchecked	Unchecked	Unchecked	Unchecked	7	Female	3	1	Yes	No	Yes	No	3.3	1	0	1	0	No	No	Yes	Yes	Co-Infection	No	.49315068	Yes	No	Yes	Yes	Yes	Yes	Yes	No	No
Checked	Unchecked	Unchecked	Unchecked	Unchecked	5	Female	1.25	3	No	No	No	No	29.700001	1	0	0	0	No	No	Yes	No	RSV Only	Yes	5.6219177	Yes	No	Yes	No	Yes	Yes	No	No	No
Unchecked	Checked	Unchecked	Unchecked	Unchecked	35	Male	3.8	1	Yes	No	Yes	No	22.4	0	0	0	0	No	No	No	No	No Infection	No	2.5643835	Yes	Yes	Yes	No	No	Yes	No	No	Yes
Unchecked	Checked	Unchecked	Unchecked	Unchecked	8	Female	3	21	No	No	No	No	31.17	0	0	1	1	No	No	Yes	Yes	Co-Infection	No	8.1205482	No	No	Yes	No	Yes	No	No	Yes	No
Unchecked	Checked	Unchecked	Unchecked	Unchecked	3	Male	3.8499999	4	Yes	No	No	No	13.4	0	0	0	1	No	No	Yes	No	Adeno Only	No	16.602739	Yes	Yes	Yes	Yes	Yes	Yes	Yes	Yes	No
Unchecked	Unchecked	Unchecked	Unchecked	Unchecked	9	Female	4.1999998	3	Yes	No	Yes	No		1	0	1	0	No	No	Yes	Yes	Co-Infection	No	1.3479452	Yes	No	Yes	No	Yes	Yes	No	Yes	No
Unchecked	Checked	Unchecked	Unchecked	Unchecked	4	Male	4.5999999	3	No	No	No	No	17.9	1	0	0	1	No	No	Yes	Yes	Co-Infection	No	5.4246573	Yes	No	Yes	Yes	Yes	Yes	Yes	Yes	No
Unchecked	Checked	Unchecked	Unchecked	Unchecked	5	Male	3	20	No	No	Yes	No	10.7	0	1	1	0	No	No	Yes	Yes	Co-Infection	No	4.8328767	No	No	Yes	Yes	Yes	No	No	Yes	No
Unchecked	Unchecked	Unchecked	Unchecked	Unchecked	2	Female	2.5	3	No	No	Yes	No	13.8	0	1	1	0	No	No	Yes	Yes	Co-Infection	Yes	2.2356164	No	No	Yes	No	Yes	Yes	No	No	No
Unchecked	Unchecked	Unchecked	Unchecked	Unchecked	8	Male	2.9000001	7	Yes	No	No	No	5.5999999	0	0	1	0	No	Yes	Yes	Yes	Co-Infection	No	4.3726029	Yes	No	Yes	No	Yes	Yes	No	No	No
Unchecked	Unchecked	Unchecked	Checked	Unchecked	2	Female	2	1	No	No	No	No	33.400002	0	0	0	0	No	No	No	No	No Infection	No	9.1397257	Yes	No	Yes	Yes	No	Yes	No	Yes	No
Unchecked	Unchecked	Unchecked	Checked	Unchecked	2	Male	3.9000001	1	Yes	No	No	No	22.1	0	0	1	0	No	No	Yes	No	Rhino Only	No	14.465754	No	No	Yes	Yes	No	Yes	No	Yes	No
Unchecked	Unchecked	Unchecked	Unchecked	Unchecked	4	Male	3.2	10	Yes	No	No	No	3	0	0	0	0	No	No	No	No	No Infection	No	.7890411	Yes	No	Yes	No	No	Yes	No	No	No
Unchecked	Unchecked	Unchecked	Unchecked	Unchecked	8	Female	3	2	No	No	No	No	15.4	0	0	1	0	No	No	Yes	No	Rhino Only	No	.69041097	Yes	No	Yes	Yes	No	Yes	No	No	No
Unchecked	Unchecked	Unchecked	Unchecked	Checked	2	Female	3	5	No	No	No	No	23	0	0	0	0	No	No	No	No	No Infection	No	6.4109588	Yes	No	Yes	Yes	Yes	Yes	Yes	Yes	No
Checked	Unchecked	Unchecked	Unchecked	Unchecked	3	Female	2.9000001	2	Yes	No	No	No	2.4000001	1	0	1	0	No	No	Yes	Yes	Co-Infection	No	1.939726	No	No	Yes	No	Yes	Yes	No	No	No
Unchecked	Checked	Unchecked	Unchecked	Unchecked	1	Female	3.5	3	Yes	No	Yes	No	20.209999	0	0	0	0	No	No	No	No	No Infection	No	5.5232878	Yes	No	Yes	Yes	Yes	Yes	Yes	Yes
Checked	Unchecked	Unchecked	Unchecked	Unchecked	3	Male	3	3	Yes	No	No	No	39	0	0	1	0	No	No	Yes	No	Rhino Only	No	6.2794518	Yes	No	Yes	Yes	Yes	Yes	Yes	No	No
Unchecked	Unchecked	Unchecked	Unchecked	Unchecked	7	Male	4.1999998	4	Yes	No	No	No		0	0	0	0	No	Yes	Yes	No	PIV Only	No	.7890411	Yes	No	Yes	Yes	Yes	Yes	Yes	No	No
Unchecked	Checked	Unchecked	Unchecked	Unchecked	2	Female	3.25	2	No	No	Yes	No	32.299999	1	0	0	0	No	No	Yes	No	RSV Only	No	2.7945206	No	No	No	Yes	Yes	Yes	Yes	No	No
Unchecked	Unchecked	Unchecked	Unchecked	Unchecked	7	Female	3	2	Yes	No	No	No		1	0	0	0	No	No	Yes	No	RSV Only	No	.72328764	Yes	No	Yes	Yes	Yes	Yes	Yes	No	No
Unchecked	Checked	Unchecked	Unchecked	Unchecked	3	Male	3.5	4	Yes	No	No	No	1.5	0	1	0	1	No	No	Yes	Yes	Co-Infection	No	18.016438	Yes	No	Yes	Yes	Yes	Yes	Yes	No	No
Unchecked	Unchecked	Unchecked	Unchecked	Unchecked	4	Female	2.5	2	Yes	No	Yes	No	.5	1	0	0	0	No	No	Yes	No	RSV Only	No	1.3479452	Yes	No	Yes	No	Yes	Yes	No	No	No
Unchecked	Unchecked	Unchecked	Unchecked	Unchecked	6	Female	3.0999999	3	No	No	No	No	5.5999999	1	0	1	0	No	No	Yes	Yes	Co-Infection	No	2.3013699	Yes	No	Yes	Yes	No	Yes	No	Yes	No
Unchecked	Unchecked	Unchecked	Unchecked	Unchecked	6	Male	3.5	1	No	No	No	No	6.8000002	0	0	0	1	No	Yes	Yes	Yes	Co-Infection	No	.69041097	Yes	No	Yes	Yes	No	Yes	No	No	No
Unchecked	Unchecked	Unchecked	Unchecked	Unchecked	8	Male	2.5999999	3	Yes	No	No	No	20.700001	0	0	1	0	No	No	Yes	No	Rhino Only	No	2.0383561	Yes	No	Yes	Yes	No	Yes	No	No	No
Unchecked	Checked	Unchecked	Unchecked	Unchecked	2	Male	2.9000001	7	No	No	No	No	42.799999	1	0	0	0	No	No	Yes	No	RSV Only	No	4.5041094	Yes	No	Yes	Yes	Yes	Yes	Yes	Yes	No
Checked	Unchecked	Unchecked	Unchecked	Unchecked	2	Female	2.8	2	No	No	Yes	No		1	0	0	0	No	No	Yes	No	RSV Only	No	.65753424	Yes	No	Yes	No	Yes	Yes	No	No	No
Unchecked	Unchecked	Unchecked	Unchecked	Unchecked	7	Female	3.5	1	Yes	No	No	No	7.0999999	0	0	1	0	No	No	Yes	No	Rhino Only	No	1.8410959	Yes	No	Yes	Yes	No	Yes	No	No	No
Unchecked	Checked	Unchecked	Unchecked	Unchecked	4	Female	3.75	3	Yes	No	No	No		1	0	1	0	No	No	Yes	Yes	Co-Infection	No	3.5506849	Yes	No	Yes	Yes	Yes	Yes	Yes	No	No
Checked	Unchecked	Unchecked	Unchecked	Unchecked	2	Male	3.125	4	Yes	No	No	No		1	0	0	0	No	No	Yes	No	RSV Only	No	7.0027399	Yes	No	Yes	Yes	Yes	Yes	Yes	Yes	No
Unchecked	Checked	Unchecked	Unchecked	Unchecked	18	Male	3	7	No	No	Yes	No		0	0	1	0	No	No	Yes	No	Rhino Only	No	5.3589039	Yes	Yes	Yes	Yes	Yes	Yes	Yes	No	No
Unchecked	Unchecked	Unchecked	Unchecked	Unchecked	6	Female	2.9000001	1	No	No	No	No		0	0	0	0	No	No	No	No	No Infection	No	.42739725	Yes	No	Yes	Yes	No	Yes	No	No	No
Unchecked	Checked	Unchecked	Unchecked	Unchecked	5	Female	3.7	4	No	No	No	No	49	1	0	1	0	No	No	Yes	Yes	Co-Infection	No	1.6438357	Yes	No	Yes	Yes	Yes	Yes	Yes	Yes	No
Unchecked	Checked	Unchecked	Unchecked	Unchecked	5	Female	3	4	No	No	No	No	28.5	0	1	0	0	No	No	Yes	No	MPV Only	No	4.4712329	Yes	No	Yes	Yes	Yes	Yes	Yes	No	No
Checked	Unchecked	Unchecked	Unchecked	Unchecked	4	Male	2.5	3	No	No	No	No	37.700001	1	0	1	0	No	No	Yes	Yes	Co-Infection	No	3.6164384	No	No	Yes	No	Yes	Yes	No	Yes	No
Unchecked	Checked	Unchecked	Unchecked	Unchecked	3	Female	3	7	No	No	No	No	13	1	0	0	1	No	No	Yes	Yes	Co-Infection	No	4.2739725	No	No	Yes	Yes	No	Yes	No	Yes	No
Unchecked	Unchecked	Unchecked	Unchecked	Unchecked	5	Male	3.2	5	Yes	No	No	No	14.4	0	0	1	1	No	No	Yes	Yes	Co-Infection	Yes	10.487671	Yes	No	Yes	Yes	No	Yes	No	Yes	No
Unchecked	Unchecked	Unchecked	Unchecked	Checked	12	Male	3.2	2	Yes	No	No	No	7.5	0	0	1	1	No	No	Yes	Yes	Co-Infection	No	1.3479452	Yes	No	Yes	No	Yes	Yes	No	No	No
Unchecked	Checked	Unchecked	Unchecked	Unchecked	3	Female	3.75	3	Yes	No	No	No		1	0	0	0	No	No	Yes	No	RSV Only	Yes	4.6684933	Yes	No	Yes	Yes	Yes	Yes	Yes	No	No
Unchecked	Unchecked	Unchecked	Unchecked	Unchecked	2	Male	3	3	Yes	No	Yes	No	1.9	0	0	1	1	No	No	Yes	Yes	Co-Infection	No	1.5452055	Yes	No	Yes	No	No	Yes	No	No	No
Unchecked	Unchecked	Unchecked	Unchecked	Unchecked	3	Male	3.3	3	Yes	No	Yes	No		1	0	1	0	No	No	Yes	Yes	Co-Infection	No	.39452055	Yes	No	Yes	Yes	Yes	Yes	Yes	No	No
Unchecked	Unchecked	Unchecked	Unchecked	Unchecked	3	Male	3.2	1	No	No	No	No	6	0	0	0	0	No	No	No	No	No Infection	Yes	.13150685	Yes	No	Yes	No	No	Yes	No	No	No
Unchecked	Checked	Unchecked	Unchecked	Unchecked	15	Male	2.9000001	3	No	No	No	No	30.6	1	0	1	1	No	No	Yes	Yes	Co-Infection	No	3.8465753	Yes	No	Yes	Yes	Yes	Yes	Yes	Yes	No
Checked	Unchecked	Unchecked	Unchecked	Unchecked	3	Male	4.25	4	No	No	No	No	15.8	0	0	0	0	No	No	No	No	No Infection	No	1.709589	Yes	No	Yes	No	Yes	Yes	No	No	No
Unchecked	Unchecked	Unchecked	Unchecked	Unchecked	2	Male	3	1	No	No	No	No		1	0	0	1	No	No	Yes	Yes	Co-Infection	No	2.9260273	No	No	Yes	Yes	No	Yes	No	Yes	No
Unchecked	Unchecked	Unchecked	Unchecked	Checked	4	Male	1.6	3	No	No	Yes	Yes	32.5	0	0	0	0	No	No	No	No	No Infection	Yes	1.6438357	Yes	No	Yes	Yes	Yes	Yes	Yes	No	No
Unchecked	Checked	Unchecked	Unchecked	Unchecked	2	Male		5	No	No	No	No	24.799999	1	0	0	0	No	No	Yes	No	RSV Only	No	3.2547946	No	No	Yes	Yes	Yes	Yes	Yes	Yes	No
Checked	Unchecked	Unchecked	Unchecked	Unchecked	5	Female	2.5	5	Yes	No	No	No	1.2	1	0	1	0	No	No	Yes	Yes	Co-Infection	No	4.7342467	Yes	No	Yes	No	Yes	Yes	No	Yes	No
Unchecked	Checked	Unchecked	Unchecked	Unchecked	6	Male	1.5	4	No	No	No	No	24.799999	0	1	0	0	No	No	Yes	No	MPV Only	Yes	10.750685	Yes	Yes	Yes	No	Yes	Yes	No	Yes	No
Unchecked	Unchecked	Unchecked	Unchecked	Unchecked	7	Male	3.365	2	No	No	No	No	24.6	0	0	0	0	No	Yes	Yes	No	PIV Only	No	1.709589	Yes	No	Yes	Yes	No	Yes	No	No	No
Unchecked	Unchecked	Unchecked	Unchecked	Unchecked	8	Female	3.5	7	Yes	No	No	No		0	0	1	0	No	No	Yes	No	Rhino Only	No	.52602738	No	No	Yes	Yes	No	Yes	No	No	No
Unchecked	Unchecked	Unchecked	Unchecked	Checked	8	Female	3.5999999	5	Yes	No	No	No	.5	1	0	0	0	No	No	Yes	No	RSV Only	No	1.0520548	Yes	No	Yes	No	Yes	Yes	No	Yes	No
Unchecked	Unchecked	Unchecked	Unchecked	Unchecked	12	Female	2.4000001	4	No	No	Yes	No	23.1	1	0	1	0	No	No	Yes	Yes	Co-Infection	No	1.3479452	No	No	Yes	Yes	Yes	Yes	Yes	No	No
Unchecked	Unchecked	Unchecked	Unchecked	Checked	6	Male	4.1999998	2	Yes	No	Yes	No	5.3000002	1	0	1	0	No	No	Yes	Yes	Co-Infection	No	.8547945	Yes	No	Yes	No	Yes	Yes	No	No	No
Unchecked	Unchecked	Unchecked	Unchecked	Unchecked	11	Male	3	1	Yes	Yes	Yes	No	5.3499999	0	0	0	0	No	No	No	No	No Infection	No	.75616437	Yes	No	Yes	No	No	Yes	No	No	No
Unchecked	Checked	Unchecked	Unchecked	Unchecked	8	Female	3.0999999	2	Yes	No	No	No	6.6999998	1	0	0	0	No	No	Yes	No	RSV Only	No	1.5123287	Yes	No	Yes	No	Yes	Yes	No	No	No
Unchecked	Checked	Unchecked	Unchecked	Unchecked	4	Female	3.25	1	No	No	No	No	25	0	1	0	0	No	No	Yes	No	MPV Only	No	20.942465	Yes	No	Yes	Yes	Yes	Yes	Yes	Yes	No
Checked	Unchecked	Unchecked	Unchecked	Unchecked	4	Male	2.7	3	Yes	No	No	No	3.3	1	0	1	0	No	No	Yes	Yes	Co-Infection	No	2.169863	No	No	No	No	Yes	Yes	No	Yes	No
Checked	Unchecked	Unchecked	Unchecked	Unchecked	6	Female	1.37	1	No	No	No	No		1	0	1	1	No	No	Yes	Yes	Co-Infection	Yes	1.8410959	Yes	No	Yes	No	Yes	Yes	No	No	No
Unchecked	Unchecked	Unchecked	Unchecked	Unchecked	7	Male	4	1	No	No	No	No	23.700001	0	0	1	0	No	No	Yes	No	Rhino Only	No	1.4136987	Yes	No	Yes	Yes	No	Yes	No	No	No
Unchecked	Checked	Unchecked	Unchecked	Unchecked	8	Female	3.5999999	3	No	No	No	No	26.6	1	0	1	0	No	No	Yes	Yes	Co-Infection	No	11.967123	No	No	Yes	Yes	Yes	Yes	Yes	Yes	No
Unchecked	Unchecked	Unchecked	Checked	Unchecked	4	Male	3	3	Yes	No	No	No		1	0	0	1	No	No	Yes	Yes	Co-Infection	No	13.676712	Yes	No	Yes	No	No	Yes	No	Yes	No
Unchecked	Unchecked	Unchecked	Unchecked	Unchecked	7	Female	3.5	7	Yes	No	No	No	12	0	0	0	0	No	No	No	No	No Infection	No	1.3150685	No	No	Yes	Yes	Yes	Yes	Yes	No	No
Unchecked	Checked	Unchecked	Unchecked	Unchecked	6	Male	2.2	2	Yes	No	No	No	56	1	0	0	1	No	No	Yes	Yes	Co-Infection	No	10.882192	Yes	No	Yes	Yes	Yes	Yes	Yes	No	No
Unchecked	Unchecked	Unchecked	Unchecked	Unchecked	2	Male	2.9000001	3	Yes	No	No	No		1	0	1	0	No	No	Yes	Yes	Co-Infection	No	1.7753425	Yes	No	Yes	Yes	No	Yes	No	No	No
Unchecked	Checked	Unchecked	Unchecked	Unchecked	2	Male	3.5999999	14	Yes	No	No	No		1	0	0	0	No	No	Yes	No	RSV Only	No	1.709589	Yes	No	Yes	No	Yes	No	No	No	No
Unchecked	Unchecked	Unchecked	Unchecked	Unchecked	4	Female	2.5	5	Yes	No	No	No	2.3	0	0	1	0	No	No	Yes	No	Rhino Only	No	.42739725	Yes	No	Yes	No	Yes	Yes	No	No	No
Unchecked	Unchecked	Unchecked	Unchecked	Unchecked	7	Female	2.9000001	3	Yes	No	No	No	6.8000002	1	1	0	1	No	No	Yes	Yes	Co-Infection	Yes	.46027398	No	No	Yes	No	No	Yes	No	No	No
Unchecked	Checked	Unchecked	Unchecked	Unchecked	2	Female	2.9000001	2	Yes	No	No	No	2.9000001	1	0	0	0	No	No	Yes	No	RSV Only	No	6.0821919	Yes	No	Yes	No	Yes	Yes	No	No	No
Unchecked	Unchecked	Unchecked	Unchecked	Unchecked	5	Female	2.7	4	No	No	No	No	36.700001	0	0	0	0	No	No	No	No	No Infection	No	3.419178	Yes	No	No	Yes	No	Yes	No	No	No
Unchecked	Checked	Unchecked	Unchecked	Unchecked		Male	3.0999999	4	Yes				24.4	0	1	0	0	No	No	Yes	No	MPV Only	No	10.421918	Yes	No	No	Yes	Yes	Yes	Yes	Yes
Unchecked	Unchecked	Unchecked	Unchecked	Checked	10	Female	2.4000001	3	No	No	Yes	Yes	31.5	1	1	1	0	No	No	Yes	Yes	Co-Infection	Yes	1.479452	Yes	No	Yes	No	Yes	Yes	No	Yes	No
Unchecked	Unchecked	Unchecked	Unchecked	Checked	19	Male	3	3	Yes	No	No	No	3.9000001	1	0	1	0	No	No	Yes	Yes	Co-Infection	No	7.8575344	Yes	No	Yes	No	Yes	Yes	No	Yes	No
Unchecked	Checked	Unchecked	Unchecked	Unchecked	2	Male	3.5999999	7	Yes	No	No	No	24.9	0	0	0	1	No	No	Yes	No	Adeno Only	No	2.6958904	Yes	No	Yes	Yes	Yes	Yes	Yes	Yes	No
Unchecked	Unchecked	Unchecked	Unchecked	Unchecked		Male	2.4000001	4	No				13.29	0	0	1	0	No	No	Yes	No	Rhino Only	Yes	.49315068	Yes	No	No	No	Yes	Yes	No	No
Unchecked	Checked	Unchecked	Unchecked	Unchecked	4	Male	3.0999999	3	Yes	No	Yes	No	7.3000002	1	0	1	0	No	No	Yes	Yes	Co-Infection	No	8.2191782	Yes	No	Yes	No	Yes	Yes	No	Yes	No
Checked	Unchecked	Unchecked	Unchecked	Unchecked	9	Male	3.7	7	No	No	Yes	No	5.6999998	1	0	1	0	No	No	Yes	Yes	Co-Infection	No	1.4465753	Yes	No	Yes	Yes	Yes	Yes	Yes	Yes	No
Unchecked	Unchecked	Unchecked	Unchecked	Unchecked	8	Male	4.0500002	1	No	No	No	No	30.5	0	0	0	0	No	No	No	No	No Infection	No	2.2356164	No	No	Yes	Yes	No	Yes	No	Yes	No
Unchecked	Unchecked	Unchecked	Unchecked	Unchecked	5	Male	3.8	3	Yes	No	No	No		0	0	0	0	No	No	No	No	No Infection	No	.7890411	Yes	No	Yes	No	No	Yes	No	No	No
Unchecked	Checked	Unchecked	Unchecked	Unchecked	10	Female	1.7	2	No	Yes	Yes	No	20.809999	0	0	1	0	No	No	Yes	No	Rhino Only	Yes	5.9178081	Yes	No	Yes	Yes	Yes	Yes	Yes	Yes	No
Checked	Unchecked	Unchecked	Unchecked	Unchecked	4	Male	2.3	3	Yes	No	Yes	No		1	0	0	0	No	No	Yes	No	RSV Only	No	1.9068493	Yes	No	No	No	Yes	Yes	No	Yes	No
Unchecked	Checked	Unchecked	Unchecked	Unchecked	2	Female	3.5	2	Yes	No	No	No	23.9	0	0	1	1	No	No	Yes	Yes	Co-Infection	No	17.457535	Yes	No	Yes	Yes	Yes	Yes	Yes	No	No
Unchecked	Checked	Unchecked	Unchecked	Unchecked	9	Female	3.2	4	No	No	Yes	No	26.799999	1	0	0	0	No	No	Yes	No	RSV Only	No	3.0904109	Yes	No	Yes	Yes	Yes	Yes	Yes	Yes	No
Unchecked	Unchecked	Unchecked	Unchecked	Unchecked	2	Male	2.3	3	No	No	No	No	13.3	1	0	1	0	No	No	Yes	Yes	Co-Infection	No	.92054796	Yes	No	Yes	No	Yes	Yes	No	Yes	No
Unchecked	Unchecked	Unchecked	Unchecked	Checked	7	Female	3.5	5	Yes	No	No	No		1	0	1	0	No	No	Yes	Yes	Co-Infection	No	1.8082192	No	No	Yes	No	Yes	Yes	No	Yes	No
Checked	Unchecked	Unchecked	Unchecked	Unchecked	3	Female	3.5	2	Yes	No	No	No	.5	0	1	1	0	No	No	Yes	Yes	Co-Infection	No	1.6438357	Yes	No	Yes	No	Yes	Yes	No	No	No
Unchecked	Checked	Unchecked	Unchecked	Unchecked	7	Female	2.5	2	Yes	No	Yes	Yes	2.0999999	0	0	0	0	No	Yes	Yes	No	PIV Only	No	15.517808	Yes	Yes	Yes	Yes	Yes	Yes	Yes	Yes	No
Unchecked	Checked	Unchecked	Unchecked	Unchecked	8	Male	2	7	Yes	No	No	No	21.5	1	0	0	0	No	No	Yes	No	RSV Only	No	12.986301	Yes	No	Yes	Yes	Yes	Yes	Yes	Yes	No
Checked	Unchecked	Unchecked	Unchecked	Unchecked	2	Male	3.0999999	3	No	No	No	No		1	0	1	1	No	No	Yes	Yes	Co-Infection	No	5.2273974	Yes	No	Yes	Yes	Yes	Yes	Yes	No	No
Unchecked	Unchecked	Unchecked	Checked	Unchecked	1	Male	3.25	1	Yes	No	No	No	22.4	0	0	0	0	No	No	No	No	No Infection	No	20.449314	Yes	No	No	Yes	No	Yes	No	No	No
Unchecked	Checked	Unchecked	Unchecked	Unchecked	9	Male	3.5	7	No	Yes	Yes	Yes	9.8999996	0	0	1	1	No	No	Yes	Yes	Co-Infection	No	11.736986	Yes	Yes	Yes	Yes	Yes	Yes	Yes	Yes	No
Unchecked	Checked	Unchecked	Unchecked	Unchecked	4	Male	2.7	14	Yes	No	No	No	19.6	0	0	0	0	No	No	No	No	No Infection	No	15.353425	No	No	Yes	Yes	Yes	No	No	Yes	No
Unchecked	Checked	Unchecked	Unchecked	Unchecked	7	Female	3	15	No	Yes	Yes	No	19.76	0	0	1	0	No	Yes	Yes	Yes	Co-Infection	No	10.849315	No	No	Yes	No	Yes	No	No	Yes	No
Unchecked	Unchecked	Unchecked	Unchecked	Unchecked	2	Male	3.5	2	Yes	No	Yes	No		1	0	0	0	No	No	Yes	No	RSV Only	No	7.2657533	Yes	No	Yes	Yes	Yes	Yes	Yes	No	No
Unchecked	Checked	Unchecked	Unchecked	Unchecked	6	Male	4.5	7	No	No	Yes	No	28.5	1	0	0	0	No	No	Yes	No	RSV Only	No	3.2547946	No	No	Yes	Yes	Yes	Yes	Yes	Yes	No
Unchecked	Checked	Unchecked	Unchecked	Unchecked	4	Male	3.2	1	Yes	No	No	No	7.1999998	1	0	0	0	No	No	Yes	No	RSV Only	No	3.1232877	Yes	No	Yes	No	Yes	Yes	No	Yes	No
Checked	Unchecked	Unchecked	Unchecked	Unchecked	6	Male	2.0999999	3	Yes	No	No	No	22.5	0	0	1	1	No	No	Yes	Yes	Co-Infection	Yes	9.2383566	Yes	No	Yes	No	Yes	Yes	No	No	No
Unchecked	Checked	Unchecked	Unchecked	Unchecked		Male	3.2	3	Yes				18	0	1	1	1	No	No	Yes	Yes	Co-Infection	No	11.079453	Yes	No	No	Yes	Yes	Yes	Yes	No
Unchecked	Unchecked	Unchecked	Unchecked	Unchecked	7	Male	3.4000001	1	Yes	No	No	No	3.0999999	0	0	0	0	No	No	No	No	No Infection	No	.13150685	Yes	No	Yes	Yes	No	Yes	No	No	No
Unchecked	Unchecked	Unchecked	Unchecked	Unchecked	6	Male	3.5999999	1	No	No	No	No	27	0	0	0	0	No	No	No	No	No Infection	No	1.3808219	Yes	No	Yes	Yes	No	Yes	No	No	No
Unchecked	Unchecked	Unchecked	Unchecked	Unchecked	3	Male	3.5	1	Yes	No	Yes	No	26.799999	1	0	1	1	No	No	Yes	Yes	Co-Infection	No	22.224657	No	No	Yes	No	Yes	Yes	No	No	No
Unchecked	Unchecked	Unchecked	Unchecked	Unchecked	1	Male	3.9000001	2	Yes	No	No	No	4.8800001	0	0	1	1	No	No	Yes	Yes	Co-Infection	No	.95342463	Yes	No	No	No	No	Yes	No	Yes	No
Unchecked	Unchecked	Unchecked	Unchecked	Unchecked	3	Male	3.55	4	Yes	No	Yes	No	11.7	1	0	0	0	No	No	Yes	No	RSV Only	No	.95342463	Yes	No	Yes	Yes	Yes	Yes	Yes	No	No
Unchecked	Unchecked	Unchecked	Unchecked	Unchecked	12	Male	4.5999999	2	No	No	No	No	15.4	0	0	1	0	No	Yes	Yes	Yes	Co-Infection	No	2.0383561	Yes	No	Yes	Yes	Yes	Yes	Yes	No	No
Unchecked	Unchecked	Unchecked	Unchecked	Unchecked	8	Male	2.8	2	No	No	No	No	53	0	0	1	0	No	No	Yes	No	Rhino Only	No	.95342463	Yes	No	Yes	Yes	No	Yes	No	No	No
Unchecked	Unchecked	Unchecked	Unchecked	Unchecked	8	Female	3.4000001	1	Yes	No	No	No	16.200001	0	0	1	0	No	No	Yes	No	Rhino Only	No	20.580822	Yes	No	No	No	Yes	Yes	No	Yes	No
Unchecked	Unchecked	Unchecked	Checked	Unchecked	1	Male	3.5	1	Yes	No	No	No	33.799999	0	0	0	1	No	No	Yes	No	Adeno Only	No	4.1753426	Yes	No	Yes	Yes	No	Yes	No	Yes	No
Unchecked	Checked	Unchecked	Unchecked	Unchecked	3	Female	3.25	3	Yes	No	No	No	30	1	0	1	0	No	No	Yes	Yes	Co-Infection	No	7.4301372	No	No	Yes	Yes	Yes	Yes	Yes	No	No
Unchecked	Unchecked	Unchecked	Unchecked	Unchecked	8	Female	2.3	2	Yes	No	Yes	No	3.0999999	1	0	1	0	No	No	Yes	Yes	Co-Infection	No	1.5123287	Yes	No	Yes	No	Yes	Yes	No	No	No
Unchecked	Unchecked	Unchecked	Unchecked	Unchecked	5	Male	2.8	1	No	No	No	No	24	0	0	1	1	No	No	Yes	Yes	Co-Infection	No	1.0520548	Yes	No	Yes	No	No	Yes	No	No	No
Unchecked	Checked	Unchecked	Unchecked	Unchecked	4	Male	3.5999999	7	Yes	No	No	No	.5	0	0	0	0	No	No	No	No	No Infection	No	4.3068495	Yes	No	Yes	Yes	Yes	Yes	Yes	Yes	No
Unchecked	Checked	Unchecked	Unchecked	Unchecked	4	Male	3.25	1	No	No	No	No	26.1	0	0	1	1	No	No	Yes	Yes	Co-Infection	No	8.5150681	Yes	No	Yes	Yes	Yes	Yes	Yes	Yes	No
Unchecked	Checked	Unchecked	Unchecked	Unchecked	1	Male	3.0999999	3	Yes	No	No	No	8.6999998	0	0	1	0	No	No	Yes	No	Rhino Only	No	12.427398	Yes	No	Yes	Yes	No	Yes	No	Yes	No
Unchecked	Unchecked	Unchecked	Unchecked	Unchecked	11	Male	2.2	1	No	No	No	No	26.1	0	0	1	0	No	No	Yes	No	Rhino Only	Yes	1.479452	Yes	No	Yes	Yes	No	Yes	No	Yes	No
Unchecked	Unchecked	Unchecked	Unchecked	Unchecked	8	Female	3.8	1	No	No	No	No		0	0	1	0	No	No	Yes	No	Rhino Only	No	1.3150685	Yes	No	Yes	No	No	Yes	No	No	No
Unchecked	Checked	Unchecked	Unchecked	Unchecked	2	Male	1.5	2	Yes	No	No	No		1	1	0	0	No	No	Yes	Yes	Co-Infection	No	16.142466	Yes	No	Yes	Yes	Yes	Yes	Yes	No	No
Unchecked	Checked	Unchecked	Unchecked	Unchecked	10	Female	2.0999999	2	No	No	No	No		0	0	1	0	No	Yes	Yes	Yes	Co-Infection	Yes	3.1561644	No	Yes	Yes	Yes	Yes	Yes	Yes	Yes	No
Unchecked	Unchecked	Unchecked	Unchecked	Unchecked	7	Male	2.3	5	Yes	No	No	No		0	0	0	0	No	No	No	No	No Infection	No	1.2164384	Yes	No	Yes	Yes	No	Yes	No	No	No
Unchecked	Unchecked	Unchecked	Unchecked	Checked	11	Male	3.4000001	4	Yes	No	Yes	No		1	0	1	0	No	No	Yes	Yes	Co-Infection	No	.7890411	Yes	No	Yes	No	Yes	Yes	No	Yes	No
Unchecked	Checked	Unchecked	Unchecked	Unchecked	3	Male	3	2	Yes	No	No	No	22.4	1	0	0	0	No	No	Yes	No	RSV Only	No	14.334247	Yes	No	Yes	Yes	Yes	Yes	Yes	No	No
Unchecked	Checked	Unchecked	Unchecked	Unchecked	5	Male	3.5	3	No	No	No	No	9.6000004	1	0	1	0	No	No	Yes	Yes	Co-Infection	No	3.4520547	Yes	No	Yes	Yes	Yes	Yes	Yes	No	No
Unchecked	Unchecked	Unchecked	Unchecked	Unchecked	7	Female	3.4000001	20	No	No	Yes	No	24.200001	1	0	1	0	No	No	Yes	Yes	Co-Infection	No	2.958904	No	No	Yes	No	Yes	No	No	Yes	No
Checked	Unchecked	Unchecked	Unchecked	Unchecked	5	Female	3	4	Yes	No	No	No	20.1	1	0	0	0	No	No	Yes	No	RSV Only	No	5.4575343	Yes	No	No	Yes	Yes	Yes	Yes	No	No
Unchecked	Unchecked	Unchecked	Unchecked	Checked	16	Female	2.5	5	Yes	Yes	Yes	Yes	27.9	0	0	1	0	No	No	Yes	No	Rhino Only	No	6.4767122	Yes	No	Yes	No	Yes	Yes	No	Yes	No
Unchecked	Checked	Unchecked	Unchecked	Unchecked	8	Female	3.5	5	Yes	No	No	No	15.8	1	0	0	1	No	No	Yes	Yes	Co-Infection	No	18.673973	Yes	No	Yes	Yes	Yes	Yes	Yes	Yes	No
Unchecked	Unchecked	Unchecked	Unchecked	Unchecked	11	Female	2	3	Yes	Yes	Yes	Yes	42.400002	1	0	0	0	No	No	Yes	No	RSV Only	Yes	2.8931506	Yes	No	Yes	No	Yes	Yes	No	Yes	No
Checked	Unchecked	Unchecked	Unchecked	Unchecked	4	Male	3.7	4	Yes	No	Yes	No	2.0999999	1	0	0	0	No	No	Yes	No	RSV Only	No	2.3671234	Yes	No	Yes	Yes	Yes	Yes	Yes	No	No
Unchecked	Unchecked	Unchecked	Unchecked	Checked	2	Male	2.5999999	2	No	No	No	No	25.84	1	0	1	0	No	No	Yes	Yes	Co-Infection	Yes	23.079453	Yes	Yes	Yes	Yes	Yes	Yes	Yes	Yes	No
Unchecked	Unchecked	Unchecked	Unchecked	Checked	5	Male	2.5	4	No	No	Yes	No	41	0	1	0	0	No	No	Yes	No	MPV Only	No	10.027397	Yes	Yes	Yes	Yes	Yes	Yes	Yes	No	No
Checked	Unchecked	Unchecked	Unchecked	Unchecked	4	Female	2.45	4	No	No	Yes	No		1	0	1	1	No	No	Yes	Yes	Co-Infection	No	2.4328768	Yes	No	Yes	No	Yes	Yes	No	No	No
Checked	Unchecked	Unchecked	Unchecked	Unchecked	3	Female	2.7	3	Yes	No	Yes	No	22.1	1	0	0	0	No	No	Yes	No	RSV Only	No	1.709589	Yes	No	No	No	Yes	Yes	No	Yes	No
Unchecked	Unchecked	Unchecked	Unchecked	Checked	8	Male	2	1	No	No	No	No	14.6	1	0	0	0	No	No	Yes	No	RSV Only	Yes	1.8410959	Yes	No	Yes	No	Yes	Yes	No	No	No
Unchecked	Unchecked	Unchecked	Unchecked	Unchecked	11	Male	3.1500001	3	Yes	No	No	No		0	0	1	0	No	No	Yes	No	Rhino Only	No	1.0849315	Yes	No	Yes	Yes	No	Yes	No	No	No
Unchecked	Unchecked	Unchecked	Unchecked	Unchecked	5	Female	3.0999999	1	Yes	No	No	No		0	0	1	0	No	No	Yes	No	Rhino Only	No	2.5972602	No	No	Yes	Yes	No	Yes	No	No	No
Unchecked	Unchecked	Unchecked	Unchecked	Checked	9	Female	3.0999999	3	No	Yes	Yes	No		0	0	1	0	No	No	Yes	No	Rhino Only	No	.69041097	Yes	No	Yes	Yes	Yes	Yes	Yes	No	No
Unchecked	Checked	Unchecked	Unchecked	Unchecked	3	Male	2.4000001	2	Yes	No	No	No		1	0	1	0	No	No	Yes	Yes	Co-Infection	No	5.128767	Yes	No	Yes	No	Yes	Yes	No	No	No
Unchecked	Unchecked	Unchecked	Checked	Unchecked	2	Female	3.5	1	Yes	No	No	No		0	0	0	0	No	No	No	No	No Infection	No	17.523287	Yes	No	Yes	Yes	No	Yes	No	No	No
Unchecked	Checked	Unchecked	Unchecked	Unchecked	5	Female	3.8	2	Yes	No	No	No	.5	1	0	0	0	No	No	Yes	No	RSV Only	No	4.8000002	Yes	No	Yes	Yes	Yes	Yes	Yes	No	No
Unchecked	Checked	Unchecked	Unchecked	Unchecked	4	Female	3.4000001	4	Yes	No	No	No	33	1	0	0	0	No	No	Yes	No	RSV Only	No	11.80274	Yes	No	Yes	No	Yes	Yes	No	Yes	No
Unchecked	Checked	Unchecked	Unchecked	Unchecked	3	Male	2.7	4	No	No	Yes	No		0	0	1	0	No	No	Yes	No	Rhino Only	No	22.980822	Yes	No	No	Yes	Yes	Yes	Yes	No	No
Unchecked	Unchecked	Unchecked	Unchecked	Unchecked	13	Female	2.5	1	No	Yes	Yes	No		1	0	0	0	No	No	Yes	No	RSV Only	No	1.1178082	Yes	No	Yes	No	Yes	Yes	No	No	No
Unchecked	Unchecked	Unchecked	Unchecked	Checked	8	Male	3.2	2	Yes	No	Yes	No	1.2	1	0	0	1	No	No	Yes	Yes	Co-Infection	No	1.3808219	No	No	Yes	No	Yes	Yes	No	No	No
Unchecked	Unchecked	Unchecked	Checked	Unchecked	3	Male	3	1	No	No	No	No	16.200001	0	0	1	1	No	No	Yes	Yes	Co-Infection	No	9.8630133	Yes	No	Yes	Yes	No	Yes	No	Yes	No
Unchecked	Checked	Unchecked	Unchecked	Unchecked	2	Male	3	10	No	No	No	No	25.299999	1	0	0	1	No	No	Yes	Yes	Co-Infection	No	7.1013699	Yes	No	Yes	No	Yes	Yes	No	No	No
Unchecked	Checked	Unchecked	Unchecked	Unchecked	7	Male	2.8	4	Yes	No	No	No		0	1	0	0	No	No	Yes	No	MPV Only	No	14.728767	Yes	No	Yes	Yes	Yes	Yes	Yes	Yes	No
Unchecked	Unchecked	Unchecked	Unchecked	Unchecked	6	Female	3	4	No	No	Yes	No	4.3000002	1	0	1	1	No	No	Yes	Yes	Co-Infection	No	1.479452	Yes	No	Yes	No	Yes	Yes	No	Yes	No
Checked	Unchecked	Unchecked	Unchecked	Unchecked	4	Female	2.7	3	Yes	No	No	No	25.4	1	0	0	0	No	No	Yes	No	RSV Only	Yes	3.3863013	Yes	No	Yes	No	Yes	Yes	No	No	No
Unchecked	Unchecked	Unchecked	Unchecked	Unchecked	7	Male	3	3	No	No	Yes	No		1	0	1	0	No	No	Yes	Yes	Co-Infection	Yes	2.1041095	Yes	No	Yes	No	Yes	Yes	No	No	No
Unchecked	Unchecked	Unchecked	Unchecked	Unchecked	9	Male	3.5999999	1	Yes	No	No	No	3.7	0	0	1	0	No	No	Yes	No	Rhino Only	No	2.0054793	Yes	No	Yes	Yes	No	Yes	No	No	No
Unchecked	Unchecked	Unchecked	Unchecked	Unchecked	9	Male	4	7	Yes	No	Yes	No	1.8	1	0	1	0	No	No	Yes	Yes	Co-Infection	No	.69041097	No	No	Yes	Yes	Yes	Yes	Yes	No	No
Unchecked	Unchecked	Unchecked	Unchecked	Unchecked	7	Male	2.4000001	1	Yes	No	No	No	17.950001	0	0	0	0	No	No	No	No	No Infection	Yes	2.8273973	Yes	No	Yes	Yes	No	Yes	No	No	No
Unchecked	Checked	Unchecked	Unchecked	Unchecked	8	Male	2.5	2	No	No	No	No	19.5	0	0	0	0	No	No	No	No	No Infection	No	2.3671234	Yes	No	Yes	Yes	Yes	Yes	Yes	No	No
Checked	Unchecked	Unchecked	Unchecked	Unchecked	3	Male	3.3	2	No	No	No	No	29	1	0	1	0	No	No	Yes	Yes	Co-Infection	No	3.7150686	Yes	No	Yes	No	Yes	Yes	No	No	No
Unchecked	Unchecked	Unchecked	Unchecked	Unchecked	4	Male	4	2	Yes	No	No	No	35.299999	0	0	1	0	No	No	Yes	No	Rhino Only	No	14.136987	Yes	No	Yes	Yes	Yes	Yes	Yes	No	No
Unchecked	Unchecked	Unchecked	Unchecked	Checked	3	Female	3.2	4	Yes	No	No	No	1.7	1	0	0	0	No	No	Yes	No	RSV Only	No	2.7945206	Yes	No	Yes	No	Yes	Yes	No	Yes	No
Unchecked	Unchecked	Unchecked	Unchecked	Checked	10	Male	3	2	No	No	Yes	No	2.4000001	1	0	0	1	No	No	Yes	Yes	Co-Infection	No	1.150685	Yes	No	Yes	No	Yes	Yes	No	No	No
Unchecked	Unchecked	Unchecked	Checked	Unchecked	5	Male	3.5	1	Yes	No	No	No	2.3	1	0	0	1	No	No	Yes	Yes	Co-Infection	No	1.5452055	Yes	No	No	No	No	Yes	No	No	No
Unchecked	Unchecked	Unchecked	Unchecked	Unchecked	10	Male	2.0999999	2	Yes	Yes	No	No	4.5999999	0	0	0	0	No	No	No	No	No Infection	No	.95342463	Yes	No	Yes	No	No	Yes	No	Yes	No
Checked	Unchecked	Unchecked	Unchecked	Unchecked	7	Male	3.2	7	Yes	No	No	No		1	0	0	1	No	No	Yes	Yes	Co-Infection	No	2.2027397	Yes	No	Yes	Yes	Yes	Yes	Yes	No	No
Unchecked	Checked	Unchecked	Unchecked	Unchecked	9	Female	2	2	No	No	Yes	No	30.9	0	0	0	0	No	No	No	No	No Infection	No	6.4767122	Yes	No	Yes	Yes	Yes	Yes	Yes	No	No
Checked	Unchecked	Unchecked	Unchecked	Unchecked	6	Female	2.8	4	Yes	No	Yes	No	1.3	1	0	1	0	No	No	Yes	Yes	Co-Infection	No	2.1041095	Yes	No	Yes	No	Yes	Yes	No	Yes	No
Unchecked	Unchecked	Unchecked	Unchecked	Unchecked	7	Male	2.0650001	60	Yes	No	No	No	28.940001	0	0	1	0	No	No	Yes	No	Rhino Only	No	19.726027	Yes	No	No	No	Yes	No	No	Yes	No
Unchecked	Unchecked	Unchecked	Unchecked	Checked	8	Male	2.9000001	3	Yes	No	No	No	5.6999998	1	0	0	0	No	No	Yes	No	RSV Only	No	.49315068	Yes	No	Yes	No	Yes	Yes	No	No	No
Unchecked	Unchecked	Unchecked	Unchecked	Unchecked	2	Male	3.2	4	Yes	No	Yes	No	14.8	0	0	0	0	No	No	No	No	No Infection	No	.55890411	Yes	Yes	Yes	No	Yes	Yes	No	No	No
Checked	Unchecked	Unchecked	Unchecked	Unchecked		Male	4	1	Yes				6.6999998	0	0	1	0	No	No	Yes	No	Rhino Only	No	6.9698629	Yes	No	Yes	Yes	Yes	Yes	Yes	Yes
Unchecked	Checked	Unchecked	Unchecked	Unchecked	8	Male	1	7	No	No	Yes	No		0	0	1	0	No	Yes	Yes	Yes	Co-Infection	Yes	3.0904109	Yes	Yes	Yes	No	Yes	Yes	No	Yes	No
Unchecked	Unchecked	Unchecked	Unchecked	Checked	11	Male	2.5	3	Yes	No	Yes	No	.5	1	0	1	0	No	No	Yes	Yes	Co-Infection	No	2.4657533	Yes	No	Yes	No	Yes	Yes	No	No	No
Unchecked	Unchecked	Unchecked	Unchecked	Unchecked	8	Female	2.4000001	3	Yes	No	Yes	No	8.1999998	1	0	1	0	No	No	Yes	Yes	Co-Infection	Yes	1.5123287	Yes	No	Yes	No	Yes	Yes	No	No	No
Unchecked	Unchecked	Unchecked	Unchecked	Unchecked	13	Male	3.5	1	No	No	No	No	26.6	0	0	1	0	No	Yes	Yes	Yes	Co-Infection	No	2.8273973	Yes	No	Yes	Yes	No	Yes	No	No	No
Unchecked	Unchecked	Unchecked	Unchecked	Unchecked	10	Male	3.2	1	Yes	No	No	No	15	0	0	0	0	No	No	No	No	No Infection	No	.7890411	Yes	No	Yes	Yes	Yes	Yes	Yes	No	No
Checked	Unchecked	Unchecked	Unchecked	Unchecked	2	Female	3	1	Yes	No	No	No	31	0	0	1	0	No	No	Yes	No	Rhino Only	No	22.19178	Yes	No	Yes	No	No	Yes	No	Yes	No
Unchecked	Checked	Unchecked	Unchecked	Unchecked	5	Female	3	3	Yes	No	No	No	4	1	0	0	0	No	No	Yes	No	RSV Only	No	4.8657537	Yes	No	No	Yes	Yes	Yes	Yes	Yes	No
Checked	Unchecked	Unchecked	Unchecked	Unchecked	3	Male	3.3	3	No	No	No	No	24.9	1	0	1	0	No	No	Yes	Yes	Co-Infection	No	4.6027398	Yes	No	Yes	No	Yes	Yes	No	No	No
Unchecked	Checked	Unchecked	Unchecked	Unchecked	2	Male	1.75	2	No	No	No	No	39	1	0	0	0	No	No	Yes	No	RSV Only	Yes	5.3589039	No	No	No	Yes	Yes	Yes	Yes	No	No
Unchecked	Unchecked	Unchecked	Unchecked	Unchecked	13	Male	2	1	No	No	No	No	18.6	0	0	1	1	No	No	Yes	Yes	Co-Infection	No	2.0712328	No	Yes	Yes	Yes	Yes	Yes	Yes	Yes	No
Unchecked	Unchecked	Unchecked	Unchecked	Unchecked	9	Female	3.4000001	4	Yes	Yes	No	No		0	0	1	0	No	No	Yes	No	Rhino Only	No	1.9068493	Yes	No	No	Yes	No	Yes	No	Yes	Yes
Unchecked	Checked	Unchecked	Unchecked	Unchecked	3	Female	2.5999999	2	Yes	No	No	No	19.1	0	0	1	0	No	Yes	Yes	Yes	Co-Infection	No	3.4520547	Yes	No	Yes	Yes	Yes	Yes	Yes	Yes	No
Unchecked	Unchecked	Unchecked	Unchecked	Checked	4	Male	2.5	5	No	No	No	No	25	0	0	1	1	No	No	Yes	Yes	Co-Infection	Yes	16.997261	No	No	Yes	Yes	Yes	Yes	Yes	Yes	No
Unchecked	Unchecked	Unchecked	Unchecked	Unchecked	2	Male	3	4	Yes	No	Yes	No	2.3	1	0	1	0	No	No	Yes	Yes	Co-Infection	No	1.5452055	Yes	No	Yes	No	Yes	Yes	No	No	No
Unchecked	Checked	Unchecked	Unchecked	Unchecked	7	Female	2.8	2	Yes	No	No	No	26.5	1	0	1	0	No	No	Yes	Yes	Co-Infection	No	10.717808	Yes	No	Yes	Yes	Yes	Yes	Yes	Yes	No
Unchecked	Checked	Unchecked	Unchecked	Unchecked	5	Male	2.4000001	7	No	No	No	No	14.3	0	0	1	0	No	No	Yes	No	Rhino Only	Yes	4.0767121	Yes	No	Yes	No	Yes	Yes	No	No	No
Unchecked	Checked	Unchecked	Unchecked	Unchecked	4	Male	3.5	3	No	No	No	No	15.8	1	0	0	0	No	No	Yes	No	RSV Only	No	12.493151	Yes	Yes	Yes	Yes	Yes	Yes	Yes	No	No
Unchecked	Unchecked	Unchecked	Unchecked	Unchecked	1	Male	4	6	Yes	No	No	No		0	0	0	0	No	No	No	No	No Infection	No	.19726028	Yes	No	No	No	No	Yes	No	No	No
Unchecked	Checked	Unchecked	Unchecked	Unchecked	3	Male	2	2	No	No	Yes	Yes	23	0	0	1	0	No	No	Yes	No	Rhino Only	Yes	5.4904108	No	Yes	Yes	No	Yes	Yes	No	No	No
Checked	Unchecked	Unchecked	Unchecked	Unchecked	2	Male	3.5	3	No	No	No	No	11.8	1	0	0	0	No	No	Yes	No	RSV Only	No	1.0520548	Yes	No	No	No	Yes	Yes	No	No	No
Unchecked	Checked	Unchecked	Unchecked	Unchecked	2	Female	3.1600001	7	Yes	No	No	No	18.67	1	1	0	1	No	No	Yes	Yes	Co-Infection	No	14.564384	Yes	No	Yes	Yes	Yes	Yes	Yes	Yes	No
Unchecked	Unchecked	Unchecked	Unchecked	Unchecked	8	Male	3.5	3	Yes	No	No	No	3.0999999	0	0	0	0	No	No	No	No	No Infection	No	.39452055	Yes	No	Yes	Yes	No	Yes	No	No	No
Unchecked	Checked	Unchecked	Unchecked	Unchecked	1	Male	3.75	2	Yes	No	No	No	5	0	0	1	1	No	No	Yes	Yes	Co-Infection	No	3.5178082	Yes	No	Yes	No	Yes	Yes	No	Yes	No
Checked	Unchecked	Unchecked	Unchecked	Unchecked	7	Male	3.4000001	3	Yes	No	No	No	.5	1	0	1	0	No	No	Yes	Yes	Co-Infection	No	1.709589	No	No	Yes	No	Yes	Yes	No	No	No
Unchecked	Checked	Unchecked	Unchecked	Unchecked	5	Male	2.5999999	7	Yes	No	Yes	No	13.7	0	0	0	0	No	No	No	No	No Infection	No	22.158905	Yes	No	Yes	Yes	Yes	Yes	Yes	Yes	No
Unchecked	Checked	Unchecked	Unchecked	Unchecked	8	Female	3	2	Yes	No	No	No	10.7	0	0	0	0	No	No	No	No	No Infection	No	7.6273971	Yes	No	Yes	No	Yes	Yes	No	Yes	No
Unchecked	Unchecked	Unchecked	Unchecked	Checked	21	Male	2	4	Yes	Yes	Yes	No	18.17	1	0	1	0	No	No	Yes	Yes	Co-Infection	No	6.4109588	Yes	No	Yes	Yes	Yes	Yes	Yes	No	No
Checked	Unchecked	Unchecked	Unchecked	Unchecked	6	Male	3	7	Yes	No	No	No	9.8000002	0	0	0	0	No	No	No	No	No Infection	No	.8547945	Yes	No	Yes	No	Yes	Yes	No	No	No
Unchecked	Checked	Unchecked	Unchecked	Unchecked	3	Female	3	14	Yes	No	No	No	13	1	0	1	0	No	No	Yes	Yes	Co-Infection	No	15.912329	Yes	Yes	Yes	No	Yes	No	No	No	No
Unchecked	Checked	Unchecked	Unchecked	Unchecked	1	Female	3.0999999	3	No	No	No	No	12.6	1	0	1	0	No	No	Yes	Yes	Co-Infection	No	5.5232878	Yes	No	Yes	No	Yes	Yes	No	Yes	No
Unchecked	Checked	Unchecked	Unchecked	Unchecked	4	Female	1.8	1	Yes	No	Yes	No	25.299999	0	0	0	0	No	No	No	No	No Infection	Yes	10.290411	Yes	Yes	Yes	No	Yes	Yes	No	No	No
Unchecked	Unchecked	Unchecked	Unchecked	Unchecked		Female	3.2	1	No				31.4	0	1	0	0	No	No	Yes	No	MPV Only	No	2.9260273	Yes	No	Yes	Yes	No	Yes	No	Yes
Unchecked	Checked	Unchecked	Unchecked	Unchecked	3	Female	3.2	7	Yes	No	No	No		0	0	0	0	No	Yes	Yes	No	PIV Only	No	6.838356	Yes	No	Yes	Yes	Yes	Yes	Yes	Yes	No
Unchecked	Checked	Unchecked	Unchecked	Unchecked	2	Male	3	1	Yes	No	No	No	29.780001	0	1	1	0	No	No	Yes	Yes	Co-Infection	No	9.0082188	No	Yes	Yes	Yes	Yes	Yes	Yes	No	No
Unchecked	Unchecked	Unchecked	Unchecked	Checked	7	Male	3	2	Yes	Yes	Yes	No	19.9	1	0	0	1	No	No	Yes	Yes	Co-Infection	No	.75616437	No	No	Yes	No	Yes	Yes	No	Yes	No
Unchecked	Unchecked	Unchecked	Unchecked	Checked	3	Female	3.5999999	6	Yes	Yes	Yes	No	2.3800001	1	0	1	0	No	No	Yes	Yes	Co-Infection	No	1.4136987	No	No	Yes	Yes	Yes	Yes	Yes	No	Yes
Checked	Unchecked	Unchecked	Unchecked	Unchecked	6	Male	3.5	2	Yes	No	No	No	3.8	0	1	0	0	No	No	Yes	No	MPV Only	No	4.7671232	Yes	No	Yes	No	Yes	Yes	No	Yes	No
Unchecked	Checked	Unchecked	Unchecked	Unchecked	5	Male	3.8	7	Yes	No	Yes	No	23	1	0	0	0	No	No	Yes	No	RSV Only	No	4.6027398	Yes	No	Yes	No	Yes	Yes	No	Yes	No
Unchecked	Unchecked	Unchecked	Unchecked	Unchecked	3	Male	2.0999999	7	No	No	Yes	No	28.459999	1	0	0	1	No	No	Yes	Yes	Co-Infection	Yes	11.473972	Yes	No	Yes	Yes	Yes	Yes	Yes	Yes	No
Unchecked	Unchecked	Unchecked	Unchecked	Checked	11	Male	2.5999999	2	Yes	No	No	No	22.5	1	0	1	0	No	No	Yes	Yes	Co-Infection	No	1.939726	No	No	Yes	No	Yes	Yes	No	Yes	No
Checked	Unchecked	Unchecked	Unchecked	Unchecked	4	Female	3.0999999	2	Yes	No	No	No	20.5	1	0	0	1	No	No	Yes	Yes	Co-Infection	No	3.4520547	Yes	No	Yes	No	Yes	Yes	No	Yes	No
Unchecked	Unchecked	Unchecked	Unchecked	Unchecked	2	Male	2.7	2	No	No	No	No	29.799999	1	0	1	0	No	No	Yes	Yes	Co-Infection	No	9.2383566	Yes	No	Yes	No	Yes	Yes	No	Yes	No
Unchecked	Unchecked	Unchecked	Unchecked	Unchecked	6	Male	3.5	7	No	No	No	No	29.4	0	0	1	0	No	No	Yes	No	Rhino Only	No	2.49863	Yes	No	Yes	Yes	No	Yes	No	No	No
Unchecked	Unchecked	Unchecked	Unchecked	Unchecked	4	Male	2	3	No	No	No	No	4.3000002	0	0	0	1	No	No	Yes	No	Adeno Only	No	.7890411	Yes	No	Yes	Yes	No	Yes	No	No	No
Checked	Unchecked	Unchecked	Unchecked	Unchecked	4	Male	3.2	1	Yes	No	No	No	5.4000001	1	0	0	0	No	No	Yes	No	RSV Only	No	1.7753425	Yes	No	No	No	Yes	Yes	No	No	No
Unchecked	Checked	Unchecked	Unchecked	Unchecked	6	Male	3.8	4	No	No	No	No	22.9	1	0	0	0	No	No	Yes	No	RSV Only	No	6.8054795	Yes	No	Yes	Yes	Yes	Yes	Yes	No	No
Unchecked	Checked	Unchecked	Unchecked	Unchecked	6	Female	3.5	7	Yes	No	Yes	No	.5	1	0	0	0	No	No	Yes	No	RSV Only	No	2.8602741	Yes	No	Yes	Yes	Yes	Yes	Yes	Yes	No
Unchecked	Unchecked	Unchecked	Unchecked	Unchecked	14	Male	3.5	4	Yes	Yes	Yes	Yes	1.4	1	0	0	0	No	No	Yes	No	RSV Only	No	.46027398	Yes	No	Yes	No	Yes	Yes	No	No	No
Unchecked	Checked	Unchecked	Unchecked	Unchecked	3	Male	3.3	3	Yes	No	No	No	10	1	0	1	1	No	No	Yes	Yes	Co-Infection	No	4.5698628	Yes	No	Yes	Yes	Yes	Yes	Yes	Yes	No
Unchecked	Unchecked	Unchecked	Unchecked	Unchecked	3	Male	2.9000001	4	No	No	No	No	7.6999998	1	0	1	0	No	No	Yes	Yes	Co-Infection	No	1.0520548	No	No	Yes	No	Yes	Yes	No	No	No
Unchecked	Unchecked	Unchecked	Unchecked	Checked	5	Female	3.5	1	Yes	No	No	No	1.2	1	0	1	0	No	No	Yes	Yes	Co-Infection	No	1.6438357	Yes	No	Yes	No	Yes	Yes	No	No	No
Checked	Unchecked	Unchecked	Unchecked	Unchecked	3	Female	2	3	Yes	No	No	No	26	0	1	1	0	No	No	Yes	Yes	Co-Infection	No	7.4630136	Yes	No	Yes	Yes	Yes	Yes	Yes	Yes	No
Checked	Unchecked	Unchecked	Unchecked	Unchecked	3	Female	3.2	3	Yes	No	No	No	15.8	1	0	0	0	No	No	Yes	No	RSV Only	No	.69041097	Yes	No	No	Yes	Yes	Yes	Yes	No	No
Checked	Unchecked	Unchecked	Unchecked	Unchecked	7	Male	2.5	2	Yes	No	No	No	47	1	0	0	0	No	No	Yes	No	RSV Only	No	11.013699	Yes	No	Yes	No	Yes	Yes	No	Yes	No
Unchecked	Unchecked	Unchecked	Unchecked	Unchecked	7	Male	3.5	3	No	No	No	No		0	0	0	0	No	No	No	No	No Infection	No	2.4000001	Yes	No	Yes	Yes	No	Yes	No	Yes	No
Unchecked	Checked	Unchecked	Unchecked	Unchecked	2	Male	3.3	7	Yes	No	No	No	2.9000001	0	1	0	0	No	Yes	Yes	Yes	Co-Infection	No	16.865753	Yes	No	Yes	Yes	Yes	Yes	Yes	No	No
Unchecked	Checked	Unchecked	Unchecked	Unchecked	15	Male	3	2	Yes	No	No	No	13.97	1	0	0	0	No	No	Yes	No	RSV Only	No	4.0109587	Yes	No	Yes	Yes	Yes	Yes	Yes	No	No
Unchecked	Unchecked	Unchecked	Unchecked	Checked	6	Male	2.7	4	No	No	No	No	15.8	0	1	0	1	No	No	Yes	Yes	Co-Infection	Yes	10.093151	Yes	Yes	Yes	Yes	Yes	Yes	Yes	Yes	No
Unchecked	Checked	Unchecked	Unchecked	Unchecked	5	Male	3	1	Yes	Yes	Yes	No		0	0	1	1	No	No	Yes	Yes	Co-Infection	No	10.093151	Yes	No	Yes	Yes	Yes	Yes	Yes	No	No
Unchecked	Checked	Unchecked	Unchecked	Unchecked	9	Female	3	5	Yes	No	Yes	No	19.6	1	0	1	0	No	No	Yes	Yes	Co-Infection	No	4.3726029	Yes	No	Yes	No	Yes	Yes	No	Yes	No
Unchecked	Checked	Unchecked	Unchecked	Unchecked	5	Female	2.5	4	Yes	No	No	No	18.389999	1	0	1	1	No	No	Yes	Yes	Co-Infection	No	13.972603	Yes	No	Yes	Yes	Yes	Yes	Yes	Yes	No
Unchecked	Unchecked	Unchecked	Unchecked	Unchecked	5	Female	2.5	6	No	No	No	No	9.5	0	1	0	0	No	No	Yes	No	MPV Only	No	.23013699	No	No	Yes	No	No	Yes	No	No	No
Unchecked	Unchecked	Unchecked	Unchecked	Unchecked	15	Male	2.0599999	3	No	Yes	Yes	No	18.200001	1	0	1	0	No	No	Yes	Yes	Co-Infection	Yes	3.6821918	Yes	No	Yes	No	Yes	Yes	No	Yes	No
Unchecked	Unchecked	Unchecked	Unchecked	Unchecked	1	Male	3.7	3	No	No	No	No	23.200001	0	0	1	0	No	No	Yes	No	Rhino Only	No	2.5972602	Yes	No	No	No	Yes	Yes	No	Yes	No
Unchecked	Checked	Unchecked	Unchecked	Unchecked	2	Male	3	10	Yes	No	No	No	2.7	1	0	0	0	No	No	Yes	No	RSV Only	No	5.2273974	Yes	No	Yes	Yes	Yes	Yes	Yes	Yes	No
Unchecked	Unchecked	Unchecked	Unchecked	Checked	5	Male	3.5	7	Yes	No	No	No		1	0	0	0	No	No	Yes	No	RSV Only	Yes	12.427398	Yes	No	Yes	Yes	Yes	Yes	Yes	Yes	No
Checked	Unchecked	Unchecked	Unchecked	Unchecked	8	Female	3.5	1	No	Yes	Yes	No	29.6	1	1	0	0	No	No	Yes	Yes	Co-Infection	No	1.4136987	Yes	No	Yes	Yes	Yes	Yes	Yes	No	No
Unchecked	Checked	Unchecked	Unchecked	Unchecked	3	Male	2.9000001	2	No	No	Yes	No	52.400002	0	0	1	0	No	No	Yes	No	Rhino Only	No	10.849315	Yes	Yes	Yes	Yes	No	Yes	No	Yes	No
Checked	Unchecked	Unchecked	Unchecked	Unchecked	7	Male	1	1	No	No	Yes	No	32.700001	1	0	0	1	No	No	Yes	Yes	Co-Infection	Yes	9.0082188	No	Yes	Yes	Yes	Yes	Yes	Yes	No	No
Unchecked	Unchecked	Unchecked	Checked	Unchecked	2	Male	2	1	No	No	No	No	35.299999	1	0	1	0	No	No	Yes	Yes	Co-Infection	No	6.049315	No	No	Yes	Yes	Yes	Yes	Yes	Yes	No
Checked	Unchecked	Unchecked	Unchecked	Unchecked	2	Female	3.1800001	2	Yes	No	No	No	2.9000001	1	0	0	0	No	No	Yes	No	RSV Only	No	2.4000001	Yes	No	No	Yes	Yes	Yes	Yes	No	No
Unchecked	Unchecked	Unchecked	Unchecked	Unchecked	4	Female	3.0999999	1	Yes	No	No	No		0	0	0	0	No	No	No	No	No Infection	No	3.5506849	No	No	Yes	Yes	No	Yes	No	No	No
Checked	Unchecked	Unchecked	Unchecked	Unchecked	3	Female	4	2	Yes	No	Yes	No	.5	1	0	0	0	No	No	Yes	No	RSV Only	No	3.4849315	No	No	Yes	Yes	Yes	Yes	Yes	No	No
Unchecked	Unchecked	Unchecked	Checked	Unchecked	5	Female	1.75	3	No	No	No	No		1	0	1	0	No	No	Yes	Yes	Co-Infection	Yes	8.482192	Yes	No	Yes	Yes	No	Yes	No	Yes	No
Checked	Unchecked	Unchecked	Unchecked	Unchecked	3	Male	3.8	1	Yes	No	Yes	No	4.1999998	0	0	1	0	No	No	Yes	No	Rhino Only	No	3.4849315	Yes	No	No	No	Yes	Yes	No	Yes	No
Unchecked	Unchecked	Unchecked	Unchecked	Unchecked	2	Female	2.9000001	7	Yes	No	Yes	No	16.700001	1	0	0	0	No	No	Yes	No	RSV Only	No	.59178084	Yes	No	Yes	No	Yes	Yes	No	No	No
Unchecked	Unchecked	Unchecked	Unchecked	Unchecked	2	Female	3	5	Yes	No	No	No	27.5	0	0	0	1	No	No	Yes	No	Adeno Only	No	2.5315068	Yes	No	Yes	Yes	No	Yes	No	No	No
Unchecked	Unchecked	Unchecked	Unchecked	Unchecked	5	Male	3	3	No	No	Yes	No	22.4	1	0	1	0	No	No	Yes	Yes	Co-Infection	No	12.460274	Yes	No	Yes	No	Yes	Yes	No	No	No
Unchecked	Unchecked	Unchecked	Unchecked	Unchecked	3	Male	2.5	3	Yes	No	No	No	23.1	1	0	1	1	No	No	Yes	Yes	Co-Infection	Yes	15.320548	Yes	No	No	No	Yes	Yes	No	Yes	No
Unchecked	Unchecked	Unchecked	Unchecked	Unchecked	10	Male	2.8	1	No	No	No	No		0	0	1	0	No	No	Yes	No	Rhino Only	No	.32876712	Yes	No	Yes	Yes	No	Yes	No	No	No
Unchecked	Unchecked	Unchecked	Unchecked	Unchecked	6	Male	3.5	3	Yes	No	No	No	1.5	0	0	0	0	No	No	No	No	No Infection	No	.88767123	Yes	No	Yes	Yes	No	Yes	No	No	No
Unchecked	Unchecked	Unchecked	Unchecked	Unchecked	2	Male	3.25	1	No	No	No	No	8.6000004	0	0	0	0	No	No	No	No	No Infection	No	.26301369	Yes	No	Yes	No	No	Yes	No	No	No
Unchecked	Checked	Unchecked	Unchecked	Unchecked	5	Female	3.5	1	Yes	No	No	No	2.4000001	1	0	1	0	No	No	Yes	Yes	Co-Infection	No	4.1753426	No	Yes	Yes	No	No	Yes	No	No	No
Unchecked	Unchecked	Unchecked	Unchecked	Unchecked	4	Male	3	2	No	No	Yes	No	35	0	0	1	0	No	No	Yes	No	Rhino Only	No	11.572602	No	No	Yes	Yes	Yes	Yes	Yes	No	No
Unchecked	Checked	Unchecked	Unchecked	Unchecked	6	Male	3.5	7	Yes	No	No	No	4.5999999	0	0	0	0	No	No	No	No	No Infection	No	6.0164385	Yes	No	Yes	Yes	Yes	Yes	Yes	No	No
Unchecked	Unchecked	Unchecked	Unchecked	Unchecked	7	Male	2.5999999	3	No	No	No	No	29.870001	0	0	1	0	No	No	Yes	No	Rhino Only	Yes	1.8739727	No	No	Yes	Yes	No	Yes	No	No	No
Unchecked	Unchecked	Unchecked	Unchecked	Checked	5	Female	2.95	4	No	No	No	No	24.799999	1	0	1	0	No	No	Yes	Yes	Co-Infection	No	2.49863	Yes	No	Yes	Yes	Yes	Yes	Yes	No	No
Unchecked	Unchecked	Unchecked	Unchecked	Unchecked	2	Female	1.7	1	No	No	No	No	25	0	0	0	0	No	No	No	No	No Infection	Yes	14.498631	No	No	Yes	No	Yes	Yes	No	Yes	No
Unchecked	Unchecked	Unchecked	Unchecked	Unchecked	3	Male	3.4000001	3	Yes	Yes	Yes	Yes	1.8	1	1	0	0	No	No	Yes	Yes	Co-Infection	No	1.3808219	Yes	No	Yes	No	Yes	Yes	No	Yes	No
Unchecked	Unchecked	Unchecked	Unchecked	Checked	20	Female	3.5	2	Yes	No	No	No	7.5	0	0	0	0	No	Yes	Yes	No	PIV Only	Yes	1.150685	Yes	No	No	No	No	Yes	No	No	No
Checked	Unchecked	Unchecked	Unchecked	Unchecked	6	Female	3	3	No	No	Yes	No	19.799999	1	0	0	0	No	No	Yes	No	RSV Only	No	8.8438358	Yes	No	Yes	No	Yes	Yes	No	Yes	No
Unchecked	Checked	Unchecked	Unchecked	Unchecked	5	Female	1.5	5	Yes	No	No	No	25.6	1	0	0	0	No	No	Yes	No	RSV Only	Yes	18.90411	Yes	No	Yes	Yes	Yes	Yes	Yes	No	No
Unchecked	Checked	Unchecked	Unchecked	Unchecked	2	Male	3.7	2	Yes	No	Yes	No	9.6999998	1	0	1	0	No	No	Yes	Yes	Co-Infection	No	8.9424658	No	No	Yes	No	Yes	Yes	No	Yes	No
Unchecked	Unchecked	Unchecked	Unchecked	Unchecked	4	Female	2.9000001	1	Yes	No	No	No		0	0	1	1	No	No	Yes	Yes	Co-Infection	No	1.5123287	Yes	No	Yes	Yes	Yes	Yes	Yes	No	No
Unchecked	Unchecked	Unchecked	Unchecked	Checked	5	Female	3.3	3	No	No	Yes	No		0	0	0	0	No	No	No	No	No Infection	No	15.780822	Yes	Yes	Yes	No	Yes	Yes	No	Yes	No
Unchecked	Checked	Unchecked	Unchecked	Unchecked	2	Female	4	2	Yes	No	No	No	29.4	1	0	0	1	No	No	Yes	Yes	Co-Infection	No	13.347945	Yes	No	Yes	Yes	Yes	Yes	Yes	Yes	No
Checked	Unchecked	Unchecked	Unchecked	Unchecked	8	Male	3.7	4	No	No	No	No	35.470001	0	1	0	1	No	No	Yes	Yes	Co-Infection	No	6.6739726	Yes	No	Yes	No	Yes	Yes	No	Yes	No
Unchecked	Checked	Unchecked	Unchecked	Unchecked	3	Male	2.8	7	Yes	No	No	No	35.700001	0	0	1	0	No	No	Yes	No	Rhino Only	No	19.232876	No	No	Yes	No	Yes	Yes	No	No	No
Unchecked	Checked	Unchecked	Unchecked	Unchecked	9	Female	3	7	Yes	No	No	No	29.1	0	0	1	1	No	No	Yes	Yes	Co-Infection	No	10.816439	No	No	Yes	Yes	Yes	Yes	Yes	Yes	No
Unchecked	Checked	Unchecked	Unchecked	Unchecked	1	Male	1.6	5	Yes	No	No	No	25.700001	0	0	1	0	No	Yes	Yes	Yes	Co-Infection	Yes	9.2712326	No	No	Yes	Yes	Yes	Yes	Yes	No	No
Unchecked	Unchecked	Unchecked	Unchecked	Unchecked	9	Female	1.7	3	No	No	No	No		1	0	1	0	No	No	Yes	Yes	Co-Infection	Yes	2.8602741	Yes	No	Yes	No	No	Yes	No	No	No
Unchecked	Unchecked	Unchecked	Unchecked	Unchecked	5	Male	3.75	1	Yes	No	No	No	31	0	0	1	0	No	No	Yes	No	Rhino Only	No	1.5123287	No	No	Yes	Yes	No	Yes	No	No	No
Unchecked	Checked	Unchecked	Unchecked	Unchecked	4	Female	3.5999999	7	No	No	Yes	No	23.299999	1	0	0	0	No	No	Yes	No	RSV Only	No	5.3917809	Yes	No	Yes	No	Yes	Yes	No	Yes	No
Unchecked	Checked	Unchecked	Unchecked	Unchecked	4	Female	2.8	2	Yes	No	No	No	14	0	0	0	0	No	No	No	No	No Infection	No	18.772602	Yes	No	Yes	Yes	No	Yes	No	Yes	No
Unchecked	Unchecked	Unchecked	Unchecked	Unchecked	5	Male	3.2750001	1	Yes	No	No	No	6.9000001	0	0	1	0	No	No	Yes	No	Rhino Only	No	2.6958904	Yes	No	Yes	Yes	No	Yes	No	No	No
Unchecked	Unchecked	Unchecked	Unchecked	Checked	9	Male	2.0999999	1	No	No	Yes	No	17.5	1	0	0	1	No	No	Yes	Yes	Co-Infection	Yes	1.5452055	Yes	No	Yes	No	Yes	Yes	No	Yes	No
Unchecked	Checked	Unchecked	Unchecked	Unchecked	3	Female	3	14	Yes	No	Yes	No		0	0	1	0	No	No	Yes	No	Rhino Only	No	17.556164	Yes	No	Yes	Yes	Yes	No	No	No	No
Checked	Unchecked	Unchecked	Unchecked	Unchecked	10	Male	2.5	3	Yes	Yes	No	No	6.0999999	1	0	1	0	No	No	Yes	Yes	Co-Infection	No	6.871233	No	No	Yes	Yes	Yes	Yes	Yes	No	No
Unchecked	Unchecked	Unchecked	Unchecked	Unchecked	3	Female	3.5	3	No	No	No	No	27.610001	1	0	1	0	No	No	Yes	Yes	Co-Infection	No	.98630136	Yes	No	Yes	No	Yes	Yes	No	No	No
Checked	Unchecked	Unchecked	Unchecked	Unchecked	3	Male	2.8	3	Yes	No	No	No		1	0	0	1	No	No	Yes	Yes	Co-Infection	No	2.3013699	Yes	No	Yes	No	Yes	Yes	No	Yes	No
Unchecked	Checked	Unchecked	Unchecked	Unchecked	3	Male	3	7	Yes	No	No	No	7.9299998	1	0	0	1	No	No	Yes	Yes	Co-Infection	No	8.2520552	Yes	No	Yes	Yes	Yes	Yes	Yes	Yes	No
Unchecked	Unchecked	Unchecked	Unchecked	Unchecked	5	Female	3.55	2	No	No	No	No	13.73	0	0	1	0	No	No	Yes	No	Rhino Only	No	.72328764	Yes	No	Yes	Yes	No	Yes	No	No	No
Unchecked	Unchecked	Unchecked	Unchecked	Unchecked	7	Female	2.0899999	2	Yes	No	No	No	6	0	0	0	0	No	No	No	No	No Infection	No	.36164382	Yes	No	Yes	No	No	Yes	No	No	No
Unchecked	Unchecked	Unchecked	Unchecked	Unchecked	3	Male	3.5999999	3	Yes	No	No	No	2.5999999	1	0	0	1	No	No	Yes	Yes	Co-Infection	No	2.1369863	Yes	No	Yes	Yes	No	Yes	No	No	No
Unchecked	Unchecked	Unchecked	Unchecked	Unchecked	8	Male	3.0999999	3	No	No	No	No	26	1	0	1	0	No	No	Yes	Yes	Co-Infection	No	1.2821918	Yes	No	Yes	No	Yes	Yes	No	No	No
Unchecked	Unchecked	Unchecked	Checked	Unchecked	1	Female	1.1	1	Yes	No	No	No		0	0	0	0	No	No	No	No	No Infection	Yes	19.397261	Yes	No	Yes	Yes	No	Yes	No	No	No
Checked	Unchecked	Unchecked	Unchecked	Unchecked	3	Male	3.0999999	3	Yes	No	No	No	9.1000004	1	0	0	0	No	No	Yes	No	RSV Only	No	3.3534245	Yes	No	Yes	No	Yes	Yes	No	No	No
Unchecked	Unchecked	Unchecked	Unchecked	Unchecked	6	Male	1	7	No	No	Yes	No		0	1	0	0	No	No	Yes	No	MPV Only	Yes	9.7643833	Yes	No	Yes	No	Yes	Yes	No	No	No
Checked	Unchecked	Unchecked	Unchecked	Unchecked	4	Female	2.4000001	14	Yes	No	No	No	30.700001	0	0	0	0	No	No	No	No	No Infection	No	7.5616436	Yes	No	Yes	Yes	Yes	No	No	Yes	No
Unchecked	Checked	Unchecked	Unchecked	Unchecked	5	Male	2.7	3	Yes	No	Yes	Yes	13	0	0	1	0	No	No	Yes	No	Rhino Only	No	5.0301371	Yes	No	Yes	No	Yes	Yes	No	No	No
Checked	Unchecked	Unchecked	Unchecked	Unchecked	15	Female	3.5	6	Yes	No	No	No		1	0	0	1	No	No	Yes	Yes	Co-Infection	No	3.1561644	No	No	Yes	Yes	Yes	Yes	Yes	No	No
Checked	Unchecked	Unchecked	Unchecked	Unchecked	3	Female	2.4000001	3	Yes	No	No	No	3	1	0	0	1	No	No	Yes	Yes	Co-Infection	No	5.1945205	Yes	No	Yes	Yes	Yes	Yes	Yes	Yes	No
Unchecked	Checked	Unchecked	Unchecked	Unchecked	4	Male	2.8	7	Yes	No	No	No		1	1	1	0	No	No	Yes	Yes	Co-Infection	No	3.7479453	Yes	No	Yes	Yes	Yes	Yes	Yes	No	No
Unchecked	Checked	Unchecked	Unchecked	Unchecked	4	Male	3	4	Yes	No	No	No		0	1	0	0	No	No	Yes	No	MPV Only	No	9.0739727	No	No	Yes	Yes	Yes	Yes	Yes	No	No
Checked	Unchecked	Unchecked	Unchecked	Unchecked	3	Female	3.3	4	Yes	No	No	No	34.700001	1	0	1	0	No	No	Yes	Yes	Co-Infection	No	3.2219179	Yes	No	Yes	No	Yes	Yes	No	No	No
Unchecked	Unchecked	Unchecked	Unchecked	Unchecked	3	Male	3.2	7	No	No	Yes	No	34.799999	1	0	0	1	No	No	Yes	Yes	Co-Infection	No	2.0054793	Yes	No	Yes	No	Yes	Yes	No	Yes	No
Unchecked	Unchecked	Unchecked	Unchecked	Checked	8	Female	3.3	5	No	No	Yes	No	31.299999	1	0	0	0	No	No	Yes	No	RSV Only	No	1.8739727	Yes	No	Yes	Yes	Yes	Yes	Yes	No	No
Unchecked	Checked	Unchecked	Unchecked	Unchecked	4	Male	2.5	4	Yes	No	No	No	.5	0	0	1	0	No	No	Yes	No	Rhino Only	No	3.7150686	No	No	Yes	Yes	Yes	Yes	Yes	No	No
Unchecked	Unchecked	Unchecked	Unchecked	Unchecked	3	Male	3.2	1	Yes	No	No	No	49.299999	0	0	0	0	No	No	No	No	No Infection	No	8.3506851	Yes	No	Yes	Yes	Yes	Yes	Yes	No	No
Unchecked	Checked	Unchecked	Unchecked	Unchecked	2	Male	2.2	4	No	No	No	No	24.4	1	0	1	1	No	No	Yes	Yes	Co-Infection	Yes	12.032877	Yes	Yes	Yes	No	Yes	Yes	No	Yes	No
Unchecked	Checked	Unchecked	Unchecked	Unchecked	3	Male	4	7	Yes	No	Yes	No		1	0	0	1	No	No	Yes	Yes	Co-Infection	No	8.547945	Yes	No	Yes	Yes	Yes	Yes	Yes	Yes	No
Unchecked	Unchecked	Checked	Unchecked	Unchecked	3	Male	3.7	1	Yes	No	No	No	3.9000001	1	0	0	0	No	No	Yes	No	RSV Only	No	10.027397	No	No	Yes	Yes	No	Yes	No	Yes	No
Unchecked	Checked	Unchecked	Unchecked	Unchecked	2	Female	3.9000001	7	No	No	No	No	25.5	0	1	1	1	No	No	Yes	Yes	Co-Infection	No	7.1013699	Yes	No	Yes	Yes	Yes	Yes	Yes	Yes	No
Unchecked	Unchecked	Unchecked	Unchecked	Unchecked	9	Male	3	1	No	Yes	No	No	29.799999	0	0	1	1	No	No	Yes	Yes	Co-Infection	Yes	3.4520547	Yes	No	Yes	Yes	No	Yes	No	No	No
Unchecked	Unchecked	Unchecked	Unchecked	Unchecked	5	Female	4	1	Yes	No	No	No	5.3000002	0	0	0	0	No	No	No	No	No Infection	No	1.5452055	Yes	No	Yes	No	No	Yes	No	Yes	No
Unchecked	Unchecked	Unchecked	Unchecked	Unchecked	9	Female	3.2	2	Yes	No	Yes	No	2.5	1	0	0	0	No	No	Yes	No	RSV Only	No	.8547945	Yes	No	Yes	Yes	No	Yes	No	Yes	No
Unchecked	Unchecked	Unchecked	Unchecked	Unchecked	4	Male	2.2	1	No	Yes	Yes	No	16.4	0	0	1	0	No	No	Yes	No	Rhino Only	No	1.4136987	Yes	No	Yes	No	Yes	Yes	No	No	No
Unchecked	Unchecked	Unchecked	Unchecked	Unchecked	7	Female	3.2	1	Yes	Yes	No	No		1	1	0	0	No	No	Yes	Yes	Co-Infection	No	1.2164384	Yes	No	Yes	Yes	No	Yes	No	No	No
Unchecked	Unchecked	Unchecked	Unchecked	Checked	4	Male	3.76	5	Yes	No	No	No	1.5	1	1	0	0	No	No	Yes	Yes	Co-Infection	No	2.5972602	Yes	No	Yes	Yes	Yes	Yes	Yes	Yes	No
Unchecked	Checked	Unchecked	Unchecked	Unchecked	4	Female	3	3	No	No	No	No	32.900002	1	0	1	0	No	No	Yes	Yes	Co-Infection	No	3.4520547	Yes	No	Yes	Yes	Yes	Yes	Yes	Yes	No
Unchecked	Checked	Unchecked	Unchecked	Unchecked	6	Male	3.2	4	No	No	Yes	Yes	43.799999	1	0	0	1	No	No	Yes	Yes	Co-Infection	Yes	5.0630136	Yes	No	Yes	Yes	Yes	Yes	Yes	No	No
Unchecked	Unchecked	Unchecked	Unchecked	Checked	3	Male	2.7	7	No	No	Yes	No	25.6	0	0	0	1	No	No	Yes	No	Adeno Only	Yes	10.619178	No	No	Yes	Yes	Yes	Yes	Yes	Yes	No
Unchecked	Checked	Unchecked	Unchecked	Unchecked	2	Male	2.5	3	Yes	No	No	No	2	1	1	0	0	No	No	Yes	Yes	Co-Infection	No	2.5972602	No	No	Yes	Yes	Yes	Yes	Yes	Yes	No
Unchecked	Unchecked	Unchecked	Unchecked	Checked	5	Male	3.5	7	Yes	No	No	No	8.1999998	0	1	0	0	No	No	Yes	No	MPV Only	No	6.871233	No	No	Yes	Yes	Yes	Yes	Yes	Yes	No
Unchecked	Checked	Unchecked	Unchecked	Unchecked	11	Male	2.8	1	No	Yes	Yes	No	30.299999	0	0	0	0	No	No	No	No	No Infection	Yes	2.9917808	Yes	Yes	Yes	Yes	No	Yes	No	Yes	No
Checked	Unchecked	Unchecked	Unchecked	Unchecked	3	Male	2.55	3	Yes	No	Yes	No	3.7	1	0	1	0	No	No	Yes	Yes	Co-Infection	Yes	1.5452055	No	No	Yes	Yes	Yes	Yes	Yes	Yes	No
Unchecked	Checked	Unchecked	Unchecked	Unchecked	7	Female	3.5	2	Yes	No	No	No	1.6	1	1	1	0	No	No	Yes	Yes	Co-Infection	No	6.4767122	Yes	No	Yes	Yes	Yes	Yes	Yes	No	No
Unchecked	Unchecked	Unchecked	Unchecked	Unchecked	12	Female	2.1500001	3	No	No	No	No	13	0	0	0	0	No	No	No	No	No Infection	Yes	.88767123	Yes	No	Yes	Yes	No	Yes	No	No	No
Unchecked	Checked	Unchecked	Unchecked	Unchecked	2	Female	3.9000001	5	Yes	No	No	No		1	0	1	1	No	No	Yes	Yes	Co-Infection	No	9.3698626	Yes	No	Yes	Yes	Yes	Yes	Yes	Yes	No
Unchecked	Checked	Unchecked	Unchecked	Unchecked	5	Female	3.3	4	Yes	No	Yes	No	3	1	0	0	0	No	No	Yes	No	RSV Only	No	1.709589	No	No	Yes	Yes	Yes	Yes	Yes	Yes	No
Checked	Unchecked	Unchecked	Unchecked	Unchecked	7	Female	2.7	3	Yes	No	Yes	No	1.1	1	0	0	0	No	No	Yes	No	RSV Only	No	4.5698628	No	No	Yes	Yes	Yes	Yes	Yes	No	No
Unchecked	Checked	Unchecked	Unchecked	Unchecked	4	Female	3.5	3	No	No	No	No	22.799999	1	0	0	1	No	No	Yes	Yes	Co-Infection	No	11.868493	Yes	Yes	Yes	No	Yes	Yes	No	Yes	No
Checked	Unchecked	Unchecked	Unchecked	Unchecked	4	Male	3.0999999	3	No	No	No	No	25	1	0	0	0	No	No	Yes	No	RSV Only	No	4.6356163	Yes	No	Yes	No	Yes	Yes	No	No	No
Unchecked	Checked	Unchecked	Unchecked	Unchecked	4	Female	3.1500001	3	No	No	No	No	40.700001	0	0	0	1	No	No	Yes	No	Adeno Only	No	4.241096	No	No	Yes	No	Yes	Yes	No	Yes	No
Unchecked	Unchecked	Unchecked	Unchecked	Checked	8	Male	3.2	4	Yes	No	Yes	No	6.5300002	0	0	0	0	No	No	No	No	No Infection	No	18.805479	Yes	Yes	Yes	Yes	Yes	Yes	Yes	Yes	No
Unchecked	Unchecked	Unchecked	Unchecked	Unchecked	9	Male	2.5	3	No	No	No	No	8	1	0	0	0	No	No	Yes	No	RSV Only	No	.82191783	Yes	No	Yes	No	Yes	Yes	No	Yes	No
Checked	Unchecked	Unchecked	Unchecked	Unchecked	6	Female	3	16	No	No	No	No	13.7	1	0	1	0	No	No	Yes	Yes	Co-Infection	No	.52602738	Yes	No	Yes	No	Yes	No	No	Yes	No
Unchecked	Unchecked	Checked	Unchecked	Unchecked	2	Male	4.0500002	1	Yes	No	No	No	24.6	0	0	0	0	No	No	No	No	No Infection	No	10.553425	Yes	No	Yes	Yes	No	Yes	No	No	No
Unchecked	Unchecked	Unchecked	Unchecked	Unchecked	5	Male	3	3	Yes	No	No	No	32.400002	0	0	1	1	No	No	Yes	Yes	Co-Infection	No	18.147945	No	No	Yes	Yes	Yes	Yes	Yes	No	No
Unchecked	Unchecked	Unchecked	Unchecked	Unchecked	11	Male	3.7	1	Yes	No	No	No		0	0	1	0	No	No	Yes	No	Rhino Only	No	1.249315	Yes	No	Yes	Yes	No	Yes	No	No	No
Unchecked	Checked	Unchecked	Unchecked	Unchecked	2	Female	3.25	3	Yes	No	No	No	3.3	1	0	0	0	No	No	Yes	No	RSV Only	No	7.1013699	Yes	No	Yes	Yes	Yes	Yes	Yes	Yes	No
Unchecked	Checked	Unchecked	Unchecked	Unchecked	3	Female	2.45	3	No	No	Yes	No	29.5	1	0	1	0	No	No	Yes	Yes	Co-Infection	No	4.3068495	Yes	No	Yes	Yes	Yes	Yes	Yes	No	No
Unchecked	Unchecked	Unchecked	Unchecked	Unchecked	7	Female	2	1	No	No	No	No		0	0	0	0	No	No	No	No	No Infection	No	2.0054793	Yes	No	Yes	Yes	No	Yes	No	No	No
Checked	Unchecked	Unchecked	Unchecked	Unchecked	9	Male	3.4000001	2	No	No	Yes	No	46.599998	1	0	1	0	No	No	Yes	Yes	Co-Infection	No	5.7534246	No	Yes	Yes	Yes	No	Yes	No	No	No
Unchecked	Checked	Unchecked	Unchecked	Unchecked	2	Male	3.9000001	6	Yes	No	No	No	31.299999	0	0	0	0	No	Yes	Yes	No	PIV Only	No	16.339725	Yes	No	Yes	Yes	Yes	Yes	Yes	Yes	No
Unchecked	Unchecked	Unchecked	Unchecked	Unchecked	3	Male	3.3	3	Yes	No	No	No		0	1	0	0	No	No	Yes	No	MPV Only	No	6.1808219	Yes	No	Yes	No	Yes	Yes	No	Yes	No
Unchecked	Unchecked	Unchecked	Unchecked	Unchecked	3	Male	3.7	1	Yes	No	No	No	31.5	0	0	0	0	No	No	No	No	No Infection	No	3.4520547	Yes	No	Yes	No	No	Yes	No	Yes	No
Unchecked	Unchecked	Unchecked	Unchecked	Unchecked	6	Male	2.7	1	No	No	No	No	27.23	0	0	1	1	No	No	Yes	Yes	Co-Infection	No	1.6767123	Yes	No	Yes	Yes	No	Yes	No	No	No
Unchecked	Checked	Unchecked	Unchecked	Unchecked	3	Female	3.3	2	Yes	No	No	No	18	1	0	0	0	No	No	Yes	No	RSV Only	No	13.183561	Yes	No	Yes	Yes	Yes	Yes	Yes	Yes	No
Unchecked	Unchecked	Unchecked	Checked	Unchecked	3	Male	2.7	1	Yes	No	No	No	10.8	0	0	0	0	No	No	No	No	No Infection	No	8.646575	Yes	No	Yes	Yes	No	Yes	No	Yes	No
Unchecked	Unchecked	Unchecked	Unchecked	Unchecked	6	Female	2.5	2	Yes	No	No	No	2.3	1	0	1	0	No	No	Yes	Yes	Co-Infection	No	2.49863	Yes	No	Yes	Yes	Yes	Yes	Yes	No	No
Unchecked	Checked	Unchecked	Unchecked	Unchecked	2	Male	2.5	3	Yes	No	No	No	35.799999	0	1	0	0	No	No	Yes	No	MPV Only	No	9.8630133	Yes	No	Yes	Yes	Yes	Yes	Yes	Yes	No
Unchecked	Unchecked	Unchecked	Unchecked	Unchecked	3	Female	3.2	2	Yes	No	Yes	No		1	0	0	1	No	No	Yes	Yes	Co-Infection	No	2.5315068	Yes	No	Yes	No	Yes	Yes	No	Yes	No
Unchecked	Checked	Unchecked	Unchecked	Unchecked	6	Male	2.7	7	No	No	No	No		0	0	1	0	No	Yes	Yes	Yes	Co-Infection	No	9.3041096	Yes	No	Yes	Yes	Yes	Yes	Yes	Yes	No
Checked	Unchecked	Unchecked	Unchecked	Unchecked	4	Male	2.8	5	Yes	No	No	No	62	0	0	0	0	No	No	No	No	No Infection	No	7.660274	No	No	Yes	Yes	Yes	Yes	Yes	Yes	No
Unchecked	Checked	Unchecked	Unchecked	Unchecked	2	Male	2.5999999	1	No	No	No	No	32.5	1	0	0	0	No	No	Yes	No	RSV Only	No	6.7397261	Yes	No	Yes	Yes	Yes	Yes	Yes	Yes	No
Checked	Unchecked	Unchecked	Unchecked	Unchecked	8	Male	2	4	Yes	No	No	No	21.4	1	0	0	0	No	No	Yes	No	RSV Only	No	7.1342463	Yes	No	Yes	Yes	Yes	Yes	Yes	Yes	No
Unchecked	Unchecked	Unchecked	Unchecked	Unchecked	9	Male	2	4	No	No	Yes	No	7	0	1	0	0	No	No	Yes	No	MPV Only	Yes	2.0712328	Yes	No	Yes	No	Yes	Yes	No	Yes	No
Checked	Unchecked	Unchecked	Unchecked	Unchecked	9	Female	3.7	1	Yes	No	No	No	13.6	1	0	0	0	No	No	Yes	No	RSV Only	No	1.6438357	Yes	No	Yes	Yes	No	Yes	No	No	No
Checked	Unchecked	Unchecked	Unchecked	Unchecked	3	Male	3.9000001	2	No	No	No	No	28.1	0	0	0	0	No	No	No	No	No Infection	No	4.7013698	Yes	No	Yes	Yes	Yes	Yes	Yes	Yes	No
Unchecked	Checked	Unchecked	Unchecked	Unchecked	3	Male	2.5	2	Yes	No	Yes	No	21.6	0	0	0	0	No	No	No	No	No Infection	No	21.041096	Yes	No	Yes	Yes	No	Yes	No	Yes	No
Checked	Unchecked	Unchecked	Unchecked	Unchecked	9	Male	3	3	Yes	No	Yes	No	2	1	0	0	0	No	No	Yes	No	RSV Only	No	2.3671234	Yes	No	Yes	Yes	Yes	Yes	Yes	No	No
Unchecked	Unchecked	Unchecked	Unchecked	Unchecked	7	Male	3.5	1	No	No	No	No	20	0	0	0	0	No	No	No	No	No Infection	No	.75616437	No	No	Yes	Yes	No	Yes	No	No	No
Unchecked	Unchecked	Unchecked	Unchecked	Unchecked	7	Female	3.6500001	14	No	No	Yes	No		0	0	1	0	No	Yes	Yes	Yes	Co-Infection	No	1.709589	No	No	Yes	No	Yes	No	No	Yes	No
Checked	Unchecked	Unchecked	Unchecked	Unchecked	2	Female	2.8	5	Yes	No	No	No	1.6	1	0	1	0	No	No	Yes	Yes	Co-Infection	No	2.2356164	No	No	No	No	Yes	Yes	No	No	No
Unchecked	Checked	Unchecked	Unchecked	Unchecked	5	Female	1.2	3	No	No	Yes	No		1	0	0	1	No	No	Yes	Yes	Co-Infection	Yes	4.9972601	Yes	No	Yes	Yes	Yes	Yes	Yes	No	No
Unchecked	Checked	Unchecked	Unchecked	Unchecked	4	Male	2.7	1	Yes	No	No	No	.5	0	0	0	0	No	No	No	No	No Infection	No	4.6684933	Yes	No	Yes	No	Yes	Yes	No	No	No
Unchecked	Checked	Unchecked	Unchecked	Unchecked	7	Female	2.9000001	7	Yes	No	No	No	37.700001	1	0	1	1	No	No	Yes	Yes	Co-Infection	Yes	5.6547947	Yes	No	Yes	Yes	Yes	Yes	Yes	No	No
Unchecked	Checked	Unchecked	Unchecked	Unchecked	4	Female	2.8499999	1	Yes	No	Yes	No	30.76	0	0	1	1	No	No	Yes	Yes	Co-Infection	No	13.578082	Yes	Yes	Yes	Yes	Yes	Yes	Yes	Yes	No
Unchecked	Unchecked	Unchecked	Unchecked	Unchecked	4	Male	3.7	2	No	No	No	No	27.299999	1	0	1	0	No	No	Yes	Yes	Co-Infection	No	1.479452	Yes	No	Yes	Yes	Yes	Yes	Yes	No	No
Unchecked	Unchecked	Unchecked	Unchecked	Unchecked	7	Male	4.0300002	2	Yes	No	No	No	6	0	0	1	0	No	No	Yes	No	Rhino Only	No	1.2821918	No	No	Yes	Yes	Yes	Yes	Yes	No	No
Unchecked	Unchecked	Unchecked	Unchecked	Unchecked	3	Male	3	1	Yes	No	Yes	Yes	19	0	0	1	0	No	No	Yes	No	Rhino Only	No	10.191781	No	No	Yes	No	Yes	Yes	No	No	No
Checked	Unchecked	Unchecked	Unchecked	Unchecked	5	Male	2.5999999	2	No	Yes	Yes	Yes	36.400002	1	0	0	0	No	No	Yes	No	RSV Only	No	3.4520547	Yes	No	Yes	Yes	Yes	Yes	Yes	Yes	No
Unchecked	Unchecked	Unchecked	Unchecked	Checked	3	Female	2.1500001	2	No	No	No	No	25.200001	1	1	1	0	No	No	Yes	Yes	Co-Infection	Yes	3.9452055	No	No	Yes	Yes	Yes	Yes	Yes	No	No
Unchecked	Checked	Unchecked	Unchecked	Unchecked	6	Female	2.3	4	No	No	No	No	25.299999	0	0	0	0	No	Yes	Yes	No	PIV Only	Yes	8.547945	Yes	Yes	Yes	Yes	Yes	Yes	Yes	No	No
Unchecked	Checked	Unchecked	Unchecked	Unchecked	6	Male	3.5999999	2	No	No	No	No	26.1	0	0	1	1	No	No	Yes	Yes	Co-Infection	No	2.4000001	Yes	No	Yes	Yes	Yes	Yes	Yes	No	No
Unchecked	Unchecked	Unchecked	Unchecked	Checked	2	Male	3.5	7	Yes	No	Yes	No	12.9	0	0	1	0	No	Yes	Yes	Yes	Co-Infection	No	21.30411	No	No	Yes	Yes	No	Yes	No	Yes	No
Unchecked	Checked	Unchecked	Unchecked	Unchecked	7	Male	.69999999	3	No	No	No	No	47.900002	1	0	1	0	No	No	Yes	Yes	Co-Infection	Yes	6.5753427	Yes	Yes	Yes	Yes	Yes	Yes	Yes	Yes	No
Checked	Unchecked	Unchecked	Unchecked	Unchecked	10	Male	2.4000001	2	Yes	No	No	No	14.6	0	0	1	0	No	Yes	Yes	Yes	Co-Infection	No	3.0575342	Yes	No	Yes	No	Yes	Yes	No	No	No
Unchecked	Unchecked	Unchecked	Unchecked	Checked	6	Male	2.2	2	Yes	No	No	No	34	1	0	0	1	No	No	Yes	Yes	Co-Infection	No	4.7342467	No	No	Yes	Yes	Yes	Yes	Yes	Yes	No
Unchecked	Unchecked	Unchecked	Unchecked	Unchecked	10	Male	2	1	Yes	No	No	No	8	0	0	0	0	No	No	No	No	No Infection	No	1.479452	No	No	Yes	Yes	No	Yes	No	No	No
Unchecked	Unchecked	Unchecked	Unchecked	Checked	7	Female	3.9000001	1	Yes	No	Yes	No	1.8	1	0	1	0	No	No	Yes	Yes	Co-Infection	No	1.8082192	No	No	Yes	No	Yes	Yes	No	Yes	No
Checked	Unchecked	Unchecked	Unchecked	Unchecked	6	Male	1.8	4	No	No	Yes	Yes	25.299999	0	0	1	0	No	No	Yes	No	Rhino Only	Yes	1.2821918	Yes	No	Yes	No	Yes	Yes	No	No	No
Unchecked	Unchecked	Unchecked	Unchecked	Unchecked	11	Male	1.9	7	No	No	Yes	No	3.2	0	0	1	1	No	No	Yes	Yes	Co-Infection	No	2.169863	No	No	Yes	No	Yes	Yes	No	No	No
Unchecked	Checked	Unchecked	Unchecked	Unchecked	7	Male	2.7	3	Yes	No	No	No	22	0	0	0	0	No	No	No	No	No Infection	No	10.980822	Yes	Yes	Yes	Yes	Yes	Yes	Yes	Yes	No
Unchecked	Checked	Unchecked	Unchecked	Unchecked	2	Female	2.2	7	No	No	No	No	27.440001	1	0	0	0	No	No	Yes	No	RSV Only	No	14.79452	Yes	Yes	Yes	Yes	Yes	Yes	Yes	Yes	No
Unchecked	Unchecked	Unchecked	Unchecked	Unchecked	11	Female	2.5	2	No	Yes	Yes	No	15.5	1	0	0	1	No	No	Yes	Yes	Co-Infection	No	1.3150685	No	No	Yes	No	No	Yes	No	No	No
Unchecked	Unchecked	Unchecked	Unchecked	Checked	8	Male	3.3	3	Yes	Yes	Yes	Yes	21.1	1	1	0	0	No	No	Yes	Yes	Co-Infection	No	1.2821918	No	No	Yes	No	Yes	Yes	No	Yes	Yes
Unchecked	Unchecked	Checked	Unchecked	Unchecked	4	Male	3.0999999	3	Yes	No	No	No	26.5	0	0	0	0	No	No	No	No	No Infection	No	4.7013698	Yes	No	Yes	Yes	No	Yes	No	No	No
Unchecked	Checked	Unchecked	Unchecked	Unchecked	6	Male	2.2	2	Yes	No	No	No	30.9	1	0	1	0	No	No	Yes	Yes	Co-Infection	Yes	12.657535	Yes	No	Yes	Yes	Yes	Yes	Yes	No	No
Unchecked	Checked	Unchecked	Unchecked	Unchecked	4	Male	3.5	1	Yes	No	Yes	No	16	1	0	0	0	No	No	Yes	No	RSV Only	No	4.5698628	Yes	No	Yes	Yes	Yes	Yes	Yes	No	No
Unchecked	Checked	Unchecked	Unchecked	Unchecked	3	Male	2.7	2	Yes	No	No	No	8.8999996	0	0	0	0	No	No	No	No	No Infection	No	4.1095891	No	No	Yes	Yes	Yes	Yes	Yes	Yes	No
Unchecked	Checked	Unchecked	Unchecked	Unchecked	4	Female	3.4000001	3	No	No	No	No	35	0	1	0	0	No	No	Yes	No	MPV Only	No	4.8657537	No	No	Yes	Yes	Yes	Yes	Yes	Yes	No
Unchecked	Unchecked	Unchecked	Unchecked	Unchecked	3	Female	3	4	Yes	No	Yes	No	2.3	1	0	0	0	No	No	Yes	No	RSV Only	No	1.3808219	Yes	No	No	No	Yes	Yes	No	No	No
Unchecked	Checked	Unchecked	Unchecked	Unchecked	5	Female	4.1999998	3	Yes	No	No	No	3.8	1	1	1	1	No	No	Yes	Yes	Co-Infection	No	9.0082188	Yes	No	Yes	Yes	Yes	Yes	Yes	Yes	No
Unchecked	Unchecked	Unchecked	Unchecked	Unchecked	5	Male	4	1	No	No	No	No	29	0	0	1	0	No	No	Yes	No	Rhino Only	No	1.019178	No	No	Yes	Yes	No	Yes	No	No	No
Unchecked	Unchecked	Unchecked	Unchecked	Unchecked	9	Female	2.7	1	No	No	No	No	15.9	0	0	1	0	No	No	Yes	No	Rhino Only	No	.75616437	Yes	No	Yes	Yes	No	Yes	No	Yes	No
Unchecked	Unchecked	Unchecked	Unchecked	Unchecked	3	Male	2.7	1	No	No	No	No	14	0	0	1	0	No	No	Yes	No	Rhino Only	Yes	.72328764	Yes	No	Yes	No	No	Yes	No	No	No
Checked	Unchecked	Unchecked	Unchecked	Unchecked	6	Male	3.5	4	Yes	No	Yes	No	3.4000001	1	0	1	0	No	No	Yes	Yes	Co-Infection	No	1.3150685	No	No	Yes	No	Yes	Yes	No	No	No
Unchecked	Checked	Unchecked	Unchecked	Unchecked	3	Male	3.5	4	No	No	No	No	29.129999	0	0	1	0	No	No	Yes	No	Rhino Only	No	6.0821919	Yes	No	Yes	Yes	Yes	Yes	Yes	Yes	No
Unchecked	Unchecked	Unchecked	Unchecked	Unchecked	6	Female	3.3	4	Yes	Yes	Yes	No	34.299999	1	0	0	1	No	No	Yes	Yes	Co-Infection	No	3.5835617	Yes	No	Yes	No	Yes	Yes	No	Yes	No
Unchecked	Unchecked	Unchecked	Unchecked	Unchecked	10	Female	4	7	Yes	No	Yes	No	1.2	1	0	0	1	No	No	Yes	Yes	Co-Infection	No	1.0849315	Yes	No	Yes	No	Yes	Yes	No	No	No
Unchecked	Unchecked	Unchecked	Unchecked	Unchecked	7	Male	3.8	2	Yes	No	No	No	15	0	0	0	0	No	No	No	No	No Infection	No	1.6767123	Yes	No	Yes	Yes	No	Yes	No	No	No
Unchecked	Checked	Unchecked	Unchecked	Unchecked	2	Male	3.5	4	Yes	No	No	No	10.1	1	1	0	0	No	No	Yes	Yes	Co-Infection	No	9.2054796	Yes	No	Yes	Yes	Yes	Yes	Yes	Yes	No
Checked	Unchecked	Unchecked	Unchecked	Unchecked	10	Male	1.5	2	Yes	No	Yes	No	31.200001	1	0	1	0	No	No	Yes	Yes	Co-Infection	No	4.4054794	Yes	No	Yes	Yes	Yes	Yes	Yes	No	No
Unchecked	Unchecked	Unchecked	Unchecked	Unchecked	4	Female	2	2	No	No	No	No	30.1	1	0	0	0	No	No	Yes	No	RSV Only	No	1.6109589	Yes	No	Yes	Yes	Yes	Yes	Yes	Yes	No
Unchecked	Checked	Unchecked	Unchecked	Unchecked	3	Male	3	3	Yes	No	Yes	No	6.8000002	1	0	0	1	No	No	Yes	Yes	Co-Infection	No	17.884932	Yes	No	Yes	Yes	Yes	Yes	Yes	Yes	No
Unchecked	Checked	Unchecked	Unchecked	Unchecked	7	Male	2.5999999	3	Yes	No	No	No	27.1	0	0	0	0	No	No	No	No	No Infection	No	13.545205	Yes	No	Yes	Yes	Yes	Yes	Yes	No	No
Checked	Unchecked	Unchecked	Unchecked	Unchecked	2	Male	3.4000001	3	Yes	No	No	No	51	1	0	0	0	No	No	Yes	No	RSV Only	No	1.709589	No	No	Yes	No	Yes	Yes	No	No	No
Unchecked	Checked	Unchecked	Unchecked	Unchecked	5	Female	2.3499999	5	No	No	No	No	19.9	1	0	0	0	No	No	Yes	No	RSV Only	No	.88767123	No	No	Yes	No	Yes	Yes	No	Yes	No
Unchecked	Unchecked	Unchecked	Unchecked	Checked	8	Male	3.5999999	1	Yes	Yes	Yes	No	4.5999999	1	0	0	0	No	No	Yes	No	RSV Only	No	.92054796	Yes	No	Yes	No	Yes	Yes	No	No	No
Checked	Unchecked	Unchecked	Unchecked	Unchecked	2	Female	2.8	3	No	No	No	No	19.299999	1	1	0	0	No	No	Yes	Yes	Co-Infection	No	1.8082192	No	No	Yes	No	Yes	Yes	No	No	No
Unchecked	Unchecked	Unchecked	Checked	Unchecked	2	Male	2.4000001	1	Yes	No	No	No	3	0	0	0	0	No	No	No	No	No Infection	No	7.2657533	Yes	No	Yes	Yes	No	Yes	No	Yes	No
Unchecked	Unchecked	Unchecked	Unchecked	Unchecked	6	Male	3	14	No	No	No	No	12.3	0	0	1	0	No	No	Yes	No	Rhino Only	No	1.4465753	Yes	No	Yes	Yes	No	No	No	No	No
Unchecked	Unchecked	Unchecked	Unchecked	Unchecked	7	Female	2.5	2	Yes	No	No	No	4	0	0	0	0	No	No	No	No	No Infection	No	.7890411	Yes	No	Yes	Yes	No	Yes	No	No	No
Unchecked	Checked	Unchecked	Unchecked	Unchecked	6	Male	3.7	5	Yes	No	No	No		1	0	0	0	No	No	Yes	No	RSV Only	No	15.846576	Yes	Yes	Yes	Yes	Yes	Yes	Yes	No	No
Checked	Unchecked	Unchecked	Unchecked	Unchecked	13	Male	2.7	2	No	No	Yes	No		1	0	0	1	No	No	Yes	Yes	Co-Infection	Yes	2.169863	No	No	Yes	No	Yes	Yes	No	Yes	No
Checked	Unchecked	Unchecked	Unchecked	Unchecked	4	Male	3.9000001	1	Yes	No	Yes	No	2.5	1	0	1	0	No	No	Yes	Yes	Co-Infection	No	2.6630137	Yes	No	No	No	Yes	Yes	No	Yes	No
Unchecked	Unchecked	Unchecked	Unchecked	Unchecked	5	Female	.89999998	15	No	No	No	No	22	0	0	1	0	No	No	Yes	No	Rhino Only	Yes	4.7671232	Yes	No	Yes	No	Yes	No	No	No	No
Unchecked	Unchecked	Unchecked	Unchecked	Checked	30	Female	4.5	4	Yes	Yes	Yes	No	2.96	0	0	1	0	No	No	Yes	No	Rhino Only	No	2.4000001	Yes	No	Yes	No	Yes	Yes	No	Yes	No
Unchecked	Unchecked	Unchecked	Unchecked	Unchecked	6	Male	4	3	Yes	No	No	No	1.6	0	0	0	0	No	No	No	No	No Infection	No	2.1041095	Yes	No	Yes	Yes	No	Yes	No	No	No
Unchecked	Unchecked	Unchecked	Unchecked	Unchecked	7	Male	3.5999999	7	Yes	No	No	No	7.1199999	0	0	0	0	No	No	No	No	No Infection	No	.88767123	Yes	No	Yes	No	No	Yes	No	No	No
Checked	Unchecked	Unchecked	Unchecked	Unchecked	7	Male	3.7	4	No	No	Yes	No	20	1	0	0	1	No	No	Yes	Yes	Co-Infection	No	3.7808218	Yes	No	Yes	Yes	Yes	Yes	Yes	No	No
Unchecked	Checked	Unchecked	Unchecked	Unchecked	9	Male	2	2	No	No	No	No	16.9	0	1	0	1	No	No	Yes	Yes	Co-Infection	No	14.728767	Yes	No	Yes	Yes	Yes	Yes	Yes	No	No
Unchecked	Checked	Unchecked	Unchecked	Unchecked	3	Male	2.3800001	7	Yes	No	Yes	No		1	0	0	1	No	No	Yes	Yes	Co-Infection	No	4.6027398	Yes	No	Yes	Yes	Yes	Yes	Yes	No	No
Unchecked	Checked	Unchecked	Unchecked	Unchecked	2	Male	2.8	4	Yes	No	Yes	No	12.2	1	0	1	0	No	No	Yes	Yes	Co-Infection	No	13.775343	Yes	No	Yes	Yes	Yes	Yes	Yes	Yes	No
Unchecked	Unchecked	Unchecked	Unchecked	Unchecked	2	Female	3.8	4	Yes	No	No	No	2.2	0	0	1	0	No	No	Yes	No	Rhino Only	No	1.019178	No	No	No	No	Yes	Yes	No	No	No
Unchecked	Checked	Unchecked	Unchecked	Unchecked	4	Female	2.4000001	4	Yes	No	No	No	18.1	1	0	0	0	No	No	Yes	No	RSV Only	No	8.4164381	Yes	No	Yes	Yes	Yes	Yes	Yes	No	No
Unchecked	Unchecked	Unchecked	Unchecked	Unchecked	6	Male	3.3	1	Yes	No	No	No	4.8899999	1	0	1	0	No	No	Yes	Yes	Co-Infection	No	1.0849315	No	No	Yes	No	Yes	Yes	No	No	No
Unchecked	Unchecked	Unchecked	Unchecked	Unchecked	1	Female	2.7	5	Yes	No	No	No		0	0	1	0	No	No	Yes	No	Rhino Only	No	1.1835617	Yes	No	Yes	No	Yes	Yes	No	No	No
Checked	Unchecked	Unchecked	Unchecked	Unchecked	2	Male	2.3	3	No	No	No	No	33.200001	0	0	0	0	No	No	No	No	No Infection	Yes	5.3589039	No	No	No	No	Yes	Yes	No	No	No
Unchecked	Checked	Unchecked	Unchecked	Unchecked	4	Male	3	10	Yes	No	No	No	5.1999998	1	1	0	0	No	No	Yes	Yes	Co-Infection	No	5.1945205	Yes	No	Yes	Yes	Yes	Yes	Yes	Yes	No
Checked	Unchecked	Unchecked	Unchecked	Unchecked	1	Male	3.5	2	No	No	No	No	29.6	0	0	0	0	No	No	No	No	No Infection	No	5.4904108	Yes	No	No	Yes	Yes	Yes	Yes	No	No
Checked	Unchecked	Unchecked	Unchecked	Unchecked	3	Male	3.5	3	Yes	No	Yes	No	1.7	1	0	1	0	No	No	Yes	Yes	Co-Infection	No	2.3342466	Yes	No	No	No	Yes	Yes	No	No	No
Unchecked	Checked	Unchecked	Unchecked	Unchecked	3	Female	2.5	2	Yes	No	No	No	8.6000004	0	1	0	0	No	No	Yes	No	MPV Only	No	12.986301	Yes	No	Yes	Yes	Yes	Yes	Yes	Yes	No
Checked	Unchecked	Unchecked	Unchecked	Unchecked	4	Male	3.2	3	Yes	No	No	No	2.5999999	1	0	0	0	No	No	Yes	No	RSV Only	No	2.2684932	Yes	No	Yes	No	Yes	Yes	No	Yes	No
Unchecked	Unchecked	Unchecked	Unchecked	Unchecked	1	Female	2.7	1	Yes	Yes	Yes	Yes	3.4000001	0	0	0	0	No	No	No	No	No Infection	No	.098630138	No	No	Yes	No	No	Yes	No	No	No
Checked	Unchecked	Unchecked	Unchecked	Unchecked	7	Male	2.3	4	No	Yes	Yes	Yes	33.799999	1	0	1	0	No	No	Yes	Yes	Co-Infection	Yes	3.5506849	Yes	No	Yes	Yes	Yes	Yes	Yes	Yes	No
Unchecked	Unchecked	Unchecked	Unchecked	Checked	8	Male	3.2	5	No	Yes	No	No	24	1	0	0	0	No	No	Yes	No	RSV Only	No	8.7123289	Yes	Yes	Yes	Yes	Yes	Yes	Yes	Yes	No
Unchecked	Checked	Unchecked	Unchecked	Unchecked	3	Female	2.5999999	2	No	Yes	Yes	No	26	0	0	1	0	No	No	Yes	No	Rhino Only	No	5.6547947	Yes	No	Yes	No	Yes	Yes	No	No	No
Unchecked	Unchecked	Unchecked	Checked	Unchecked	2	Female	2.9000001	1	Yes	No	No	No	46.450001	1	0	1	1	No	No	Yes	Yes	Co-Infection	No	7.6273971	Yes	No	Yes	Yes	No	Yes	No	No	No
Unchecked	Unchecked	Unchecked	Unchecked	Checked	19	Female	3.25	7	No	No	No	No	34.799999	0	1	0	0	No	No	Yes	No	MPV Only	No	3.6493151	No	No	Yes	Yes	Yes	Yes	Yes	Yes	No
Unchecked	Checked	Unchecked	Unchecked	Unchecked	3	Male	3.5	3	Yes	No	No	No		1	0	0	0	No	No	Yes	No	RSV Only	No	4.9972601	Yes	No	Yes	No	Yes	Yes	No	No	No
Checked	Unchecked	Unchecked	Unchecked	Unchecked	2	Male	3.8	2	No	No	No	No	22.700001	1	0	0	0	No	No	Yes	No	RSV Only	No	2.7287672	Yes	No	Yes	No	Yes	Yes	No	No	No
Unchecked	Unchecked	Unchecked	Unchecked	Checked	2	Male	4	7	Yes	No	No	No	2	1	0	1	0	No	No	Yes	Yes	Co-Infection	No	2.169863	Yes	No	Yes	Yes	Yes	Yes	Yes	Yes	No
Unchecked	Unchecked	Unchecked	Unchecked	Unchecked	2	Male	4	2	Yes	No	No	No	1.5	0	0	0	0	No	No	No	No	No Infection	No	1.3479452	Yes	No	Yes	Yes	No	Yes	No	Yes	No
Unchecked	Unchecked	Unchecked	Unchecked	Checked	2	Male	3	10	Yes	No	Yes	No	18.9	0	0	1	0	No	No	Yes	No	Rhino Only	No	20.547945	Yes	No	Yes	Yes	Yes	Yes	Yes	Yes	No
Unchecked	Checked	Unchecked	Unchecked	Unchecked	3	Male	2.2	7	Yes	No	No	No	26.6	1	0	1	0	No	No	Yes	Yes	Co-Infection	Yes	5.128767	No	No	Yes	Yes	Yes	Yes	Yes	Yes	No
Unchecked	Checked	Unchecked	Unchecked	Unchecked	5	Male	2.5	2	No	No	No	No	49	0	0	0	0	No	No	No	No	No Infection	Yes	6.4109588	Yes	Yes	Yes	Yes	Yes	Yes	Yes	Yes	No
Unchecked	Checked	Unchecked	Unchecked	Unchecked	4	Male	3.25	1	Yes	No	No	No	22.799999	0	0	0	1	No	No	Yes	No	Adeno Only	No	16.635616	Yes	No	Yes	Yes	Yes	Yes	Yes	Yes	No
Unchecked	Unchecked	Unchecked	Unchecked	Unchecked	9	Male	3	2	Yes	No	Yes	No	1.5	0	0	0	0	No	No	No	No	No Infection	No	.8547945	No	No	Yes	Yes	Yes	Yes	Yes	No	No
Unchecked	Unchecked	Unchecked	Unchecked	Checked	4	Female	2.3	1	No	No	No	No	14.6	0	0	0	0	No	No	No	No	No Infection	No	1.0849315	Yes	Yes	Yes	Yes	Yes	Yes	Yes	No	No
Checked	Unchecked	Unchecked	Unchecked	Unchecked	3	Male	3.5	2	Yes	No	No	No	21.299999	1	0	0	0	No	No	Yes	No	RSV Only	No	4.0767121	Yes	No	Yes	No	Yes	Yes	No	Yes	No
Unchecked	Checked	Unchecked	Checked	Unchecked	4	Male	3.5	1	Yes	No	Yes	No	32.599998	1	0	0	0	No	No	Yes	No	RSV Only	No	15.090411	Yes	No	Yes	Yes	No	Yes	No	No	No
Unchecked	Unchecked	Unchecked	Unchecked	Unchecked	2	Male	2	6	Yes	No	No	No	9	0	0	1	0	No	No	Yes	No	Rhino Only	No	.92054796	Yes	No	Yes	No	Yes	Yes	No	No	No
Unchecked	Unchecked	Unchecked	Unchecked	Unchecked	5	Male	3	1	No	No	No	No	33.200001	0	0	0	0	No	No	No	No	No Infection	No	3.3205481	Yes	No	Yes	Yes	No	Yes	No	No	No
Checked	Unchecked	Unchecked	Unchecked	Unchecked	2	Female	3.8	3	Yes	No	No	No	1.2	1	0	0	0	No	No	Yes	No	RSV Only	No	2.7945206	Yes	No	Yes	No	Yes	Yes	No	No	No
Unchecked	Unchecked	Unchecked	Unchecked	Unchecked	10	Male	2.3800001	3	No	No	No	No	25.1	0	0	0	0	No	Yes	Yes	No	PIV Only	No	1.3479452	Yes	No	Yes	Yes	No	Yes	No	No	No
Unchecked	Unchecked	Unchecked	Unchecked	Unchecked	7	Male	3.2	4	No	No	No	No		0	0	0	1	No	Yes	Yes	Yes	Co-Infection	No	5.4246573	Yes	No	Yes	Yes	Yes	Yes	Yes	Yes	No
Unchecked	Unchecked	Unchecked	Unchecked	Unchecked	2	Male	2.4000001	3	No	No	No	No	26.1	0	0	0	0	No	No	No	No	No Infection	Yes	1.3479452	No	No	Yes	No	No	Yes	No	No	No
Unchecked	Unchecked	Unchecked	Unchecked	Unchecked	4	Male	4	2	Yes	No	No	No	18.299999	1	0	1	0	No	No	Yes	Yes	Co-Infection	No	3.4520547	Yes	No	Yes	No	Yes	Yes	No	No	No
Unchecked	Checked	Unchecked	Unchecked	Unchecked	2	Female	2	4	Yes	No	Yes	No	12.29	0	1	0	1	No	No	Yes	Yes	Co-Infection	No	14.69589	Yes	No	Yes	Yes	No	Yes	No	No	No
Unchecked	Unchecked	Unchecked	Unchecked	Unchecked	6	Female	3	1	No	No	No	No	17.9	0	0	1	0	No	No	Yes	No	Rhino Only	No	1.7753425	Yes	No	Yes	Yes	No	Yes	No	No	No
Unchecked	Checked	Unchecked	Unchecked	Unchecked	8	Male	2.7	2	No	No	Yes	No	22.1	1	0	0	0	No	No	Yes	No	RSV Only	No	3.5506849	Yes	No	Yes	Yes	Yes	Yes	Yes	No	No
Unchecked	Unchecked	Unchecked	Unchecked	Checked	5	Female	3.0999999	2	Yes	No	Yes	No	3.5999999	1	1	0	0	No	No	Yes	Yes	Co-Infection	No	1.7424657	Yes	No	Yes	Yes	Yes	Yes	Yes	Yes	No
Unchecked	Unchecked	Unchecked	Unchecked	Unchecked	6	Male	3.9000001	1	No	Yes	No	No		0	0	0	0	No	No	No	No	No Infection	No	1.0520548	Yes	No	Yes	Yes	No	Yes	No	No	No
Unchecked	Unchecked	Unchecked	Unchecked	Checked	6	Female	1.8	5	No	No	No	No	33.5	1	1	0	0	No	No	Yes	Yes	Co-Infection	Yes	12.657535	Yes	No	Yes	No	Yes	Yes	No	No	No
Unchecked	Unchecked	Unchecked	Unchecked	Unchecked	4	Female	2	15	Yes	No	No	No	17	0	0	0	0	No	No	No	No	No Infection	Yes	.49315068	Yes	Yes	Yes	No	No	No	No	No	No
Unchecked	Checked	Unchecked	Unchecked	Unchecked	5	Male	3.5	3	No	No	No	No	21.6	1	0	0	0	No	No	Yes	No	RSV Only	No	1.0520548	No	No	Yes	Yes	Yes	Yes	Yes	No	No
Unchecked	Checked	Unchecked	Unchecked	Unchecked	5	Male	3	10	No	No	No	No		0	0	0	0	No	No	No	No	No Infection	No	8.2191782	Yes	Yes	Yes	No	Yes	Yes	No	Yes	No
Checked	Unchecked	Unchecked	Unchecked	Unchecked	2	Female	3.5	4	Yes	No	Yes	No		1	0	0	1	No	No	Yes	Yes	Co-Infection	No	13.775343	Yes	No	Yes	Yes	Yes	Yes	Yes	Yes	No
Checked	Unchecked	Unchecked	Unchecked	Unchecked	3	Male	2.8	7	No	No	No	No	35.400002	1	0	1	0	No	No	Yes	Yes	Co-Infection	No	4.1095891	Yes	No	Yes	Yes	Yes	Yes	Yes	Yes	No
Checked	Unchecked	Unchecked	Unchecked	Unchecked	6	Female	2	1	Yes	No	Yes	No	1.9	1	0	1	0	No	No	Yes	Yes	Co-Infection	No	1.1178082	Yes	No	Yes	No	Yes	Yes	No	No	No
Unchecked	Checked	Unchecked	Unchecked	Unchecked	5	Male	4.8000002	4	Yes	No	Yes	No	10.1	1	0	0	0	No	No	Yes	No	RSV Only	No	5.3917809	Yes	No	Yes	Yes	Yes	Yes	Yes	No	No
Unchecked	Checked	Unchecked	Unchecked	Unchecked	8	Male	2.5	2	Yes	No	No	No	.5	0	1	0	0	No	No	Yes	No	MPV Only	No	2.4328768	Yes	No	Yes	Yes	Yes	Yes	Yes	No	No
Unchecked	Unchecked	Unchecked	Unchecked	Checked	4	Male	3.5	2	Yes	No	Yes	No	9.3999996	0	1	0	0	No	No	Yes	No	MPV Only	No	1.5123287	Yes	No	Yes	Yes	Yes	Yes	Yes	Yes	No
Unchecked	Unchecked	Unchecked	Unchecked	Unchecked	12	Female	2	14	Yes	Yes	Yes	No	2.5999999	0	0	1	0	No	No	Yes	No	Rhino Only	No	2.4657533	Yes	No	Yes	Yes	Yes	No	No	No	No
Unchecked	Checked	Unchecked	Unchecked	Unchecked	13	Female	2	2	No	No	Yes	No	2	1	0	0	0	No	No	Yes	No	RSV Only	No	3.0246575	Yes	No	Yes	No	Yes	Yes	No	No	No
Checked	Unchecked	Unchecked	Unchecked	Unchecked	10	Male	2.5	3	Yes	No	No	No	34.900002	1	0	0	0	No	No	Yes	No	RSV Only	No	2.7616439	Yes	No	Yes	No	Yes	Yes	No	No	No
Unchecked	Unchecked	Unchecked	Unchecked	Unchecked	7	Male	3.8	5	Yes	No	Yes	No		1	0	0	0	No	No	Yes	No	RSV Only	No	.32876712	Yes	No	Yes	No	Yes	Yes	No	No	No
Unchecked	Checked	Unchecked	Unchecked	Unchecked	3	Female	3.8	4	Yes	No	No	No	18.5	0	0	1	0	No	Yes	Yes	Yes	Co-Infection	No	7.3972602	Yes	No	Yes	Yes	Yes	Yes	Yes	Yes	No
Checked	Unchecked	Unchecked	Unchecked	Unchecked	7	Male	4.25	1	No	No	No	No		1	0	0	0	No	No	Yes	No	RSV Only	No	1.6109589	Yes	No	Yes	Yes	Yes	Yes	Yes	Yes	No
Unchecked	Unchecked	Unchecked	Unchecked	Unchecked	7	Female	2.5999999	1	Yes	No	No	No	13.1	0	0	0	0	No	No	No	No	No Infection	No	.36164382	Yes	No	Yes	Yes	No	Yes	No	No	No
Unchecked	Unchecked	Unchecked	Unchecked	Unchecked	4	Female	3	2	No	No	No	No	23.9	0	0	0	0	No	No	No	No	No Infection	No	4.5041094	Yes	No	Yes	Yes	No	Yes	No	Yes	No
Unchecked	Checked	Unchecked	Unchecked	Unchecked	5	Male	3	7	No	No	No	No	33.599998	1	0	0	0	No	No	Yes	No	RSV Only	No	7.5287671	No	No	Yes	Yes	Yes	Yes	Yes	Yes	No
Unchecked	Checked	Unchecked	Unchecked	Unchecked	3	Female	2	6	No	No	No	No	47	1	0	0	1	No	No	Yes	Yes	Co-Infection	Yes	6.9369864	Yes	No	Yes	No	Yes	Yes	No	Yes	No
Unchecked	Unchecked	Unchecked	Unchecked	Unchecked	3	Male	2.8	1	No	No	No	No		0	0	0	0	No	No	No	No	No Infection	Yes	2.0054793	No	No	No	No	No	Yes	No	No	No
Unchecked	Unchecked	Unchecked	Unchecked	Unchecked	6	Male	2.9000001	3	Yes	No	Yes	No	5.0999999	0	0	0	0	No	No	No	No	No Infection	No	2.6630137	Yes	No	Yes	No	Yes	Yes	No	No	No
Unchecked	Checked	Unchecked	Unchecked	Unchecked	7	Male	3.5	10	No	No	No	No		1	0	1	0	No	No	Yes	Yes	Co-Infection	No	7.5287671	Yes	No	Yes	Yes	Yes	Yes	Yes	No	No
Checked	Unchecked	Unchecked	Unchecked	Unchecked	4	Male	1.2	7	Yes	No	No	No	31.200001	1	0	1	0	No	No	Yes	Yes	Co-Infection	Yes	6.5424657	Yes	No	Yes	Yes	Yes	Yes	Yes	No	No
Unchecked	Unchecked	Unchecked	Unchecked	Unchecked	10	Male	3.0999999	1	Yes	No	No	No	3	0	0	0	0	No	No	No	No	No Infection	No	.55890411	Yes	No	Yes	Yes	No	Yes	No	Yes	No
Checked	Unchecked	Unchecked	Unchecked	Unchecked	4	Female	3	1	Yes	No	Yes	Yes	24	1	0	0	1	No	No	Yes	Yes	Co-Infection	No	8.1205482	Yes	No	Yes	Yes	Yes	Yes	Yes	No	No
Unchecked	Unchecked	Unchecked	Unchecked	Unchecked	3	Male	3	5	Yes	No	Yes	No	2.5	1	0	1	0	No	No	Yes	Yes	Co-Infection	No	2.49863	Yes	No	Yes	No	Yes	Yes	No	No	No
Unchecked	Unchecked	Unchecked	Unchecked	Unchecked	2	Male	3.5	2	No	No	No	No	10.1	0	0	0	0	No	No	No	No	No Infection	No	1.6767123	Yes	No	Yes	No	No	Yes	No	No	No
Unchecked	Checked	Unchecked	Unchecked	Unchecked		Male	3.5999999	3	Yes				29.5	1	0	0	1	No	No	Yes	Yes	Co-Infection	No	3.9452055	Yes	No	Yes	No	Yes	Yes	No	Yes
Unchecked	Checked	Unchecked	Unchecked	Unchecked	3	Female	3.0999999	2	Yes	No	No	No	8	0	0	0	0	No	No	No	No	No Infection	No	5.4246573	Yes	No	Yes	Yes	No	Yes	No	No	No
Unchecked	Checked	Unchecked	Unchecked	Unchecked	5	Male	4	3	Yes	No	No	No	19.6	0	0	1	0	No	Yes	Yes	Yes	Co-Infection	No	12.789042	Yes	No	Yes	Yes	Yes	Yes	Yes	No	No
Unchecked	Checked	Unchecked	Unchecked	Unchecked	2	Male	4.5	7	Yes	No	No	No	11.4	1	0	1	1	No	No	Yes	Yes	Co-Infection	No	7.5287671	Yes	No	Yes	Yes	Yes	Yes	Yes	Yes	No
Unchecked	Checked	Unchecked	Checked	Unchecked	4	Male	3.8499999	1	Yes	No	No	No	22.1	0	0	1	0	No	Yes	Yes	Yes	Co-Infection	No	13.841096	Yes	No	Yes	Yes	Yes	Yes	Yes	No	No
Unchecked	Unchecked	Unchecked	Unchecked	Unchecked	4	Male	2.4000001	3	No	No	No	No	3.5999999	0	0	0	0	No	No	No	No	No Infection	Yes	2.2027397	Yes	No	Yes	Yes	Yes	Yes	Yes	No	No
Unchecked	Checked	Unchecked	Unchecked	Unchecked	3	Male	3.5	1	Yes	No	No	No	3.7	1	0	1	0	No	No	Yes	Yes	Co-Infection	No	13.676712	Yes	No	Yes	Yes	Yes	Yes	Yes	Yes	No
Unchecked	Unchecked	Unchecked	Unchecked	Unchecked	3	Male	3.3	7	No	No	No	No	24.68	1	0	1	1	No	No	Yes	Yes	Co-Infection	No	8.547945	Yes	No	Yes	No	Yes	Yes	No	No	No
Unchecked	Checked	Unchecked	Unchecked	Unchecked	5	Female	2.5999999	2	No	Yes	Yes	Yes	18.299999	1	0	1	0	No	No	Yes	Yes	Co-Infection	No	1.4465753	Yes	No	Yes	No	Yes	Yes	No	No	No
Unchecked	Checked	Unchecked	Unchecked	Unchecked	4	Female	2.7	14	Yes	No	No	No	1.7	1	0	1	0	No	No	Yes	Yes	Co-Infection	No	17.917809	Yes	No	Yes	Yes	Yes	No	No	Yes	No
Unchecked	Checked	Unchecked	Unchecked	Unchecked	5	Female	3.5	14	Yes	No	Yes	No	3.7	0	0	1	1	No	Yes	Yes	Yes	Co-Infection	No	1.249315	No	No	Yes	No	Yes	No	No	Yes	No
Unchecked	Checked	Unchecked	Unchecked	Unchecked	7	Male	1.6	2	No	No	Yes	No	19.9	0	0	1	0	No	No	Yes	No	Rhino Only	Yes	5.8191781	No	No	Yes	Yes	Yes	Yes	Yes	No	No
Unchecked	Unchecked	Unchecked	Checked	Unchecked	5	Female	2.7	1	Yes	No	No	No	22.700001	0	0	1	1	No	No	Yes	Yes	Co-Infection	No	16.964384	No	No	Yes	Yes	No	Yes	No	Yes	No
Unchecked	Unchecked	Unchecked	Unchecked	Unchecked	2	Male	4	3	Yes	No	No	No	7.5	0	0	1	1	No	No	Yes	Yes	Co-Infection	No	9.8301373	Yes	No	Yes	Yes	No	Yes	No	Yes	No
Unchecked	Checked	Unchecked	Unchecked	Unchecked	2	Male	2	2	Yes	No	No	No	6.9000001	1	0	0	0	No	Yes	Yes	Yes	Co-Infection	No	16.635616	Yes	No	Yes	No	Yes	Yes	No	No	No
Unchecked	Unchecked	Unchecked	Unchecked	Unchecked	5	Male	2.5	3	Yes	No	Yes	No	4.1999998	0	0	1	0	No	No	Yes	No	Rhino Only	No	3.1232877	No	No	Yes	No	No	Yes	No	Yes	No
Unchecked	Checked	Unchecked	Unchecked	Unchecked	5	Male	3.2	14	Yes	No	No	No	4.0999999	1	0	0	0	No	No	Yes	No	RSV Only	No	9.1068497	Yes	No	Yes	Yes	Yes	No	No	Yes	No
Unchecked	Unchecked	Unchecked	Unchecked	Unchecked	8	Male	2.75	3	No	No	Yes	Yes	11.2	1	0	0	0	No	No	Yes	No	RSV Only	No	.42739725	Yes	No	Yes	No	Yes	Yes	No	No	No
Unchecked	Unchecked	Unchecked	Unchecked	Unchecked	8	Female	2.9000001	3	No	No	No	No	21	0	0	1	0	No	No	Yes	No	Rhino Only	No	.62465751	No	No	Yes	No	No	Yes	No	No	Yes
Checked	Unchecked	Unchecked	Unchecked	Unchecked	4	Male	3.25	4	No	No	Yes	No	26.200001	0	1	0	0	No	No	Yes	No	MPV Only	No	6.3452053	Yes	No	Yes	Yes	Yes	Yes	Yes	Yes	No
Unchecked	Checked	Unchecked	Unchecked	Unchecked	3	Male	4.5	3	Yes	No	Yes	Yes	2.8	1	0	0	0	No	No	Yes	No	RSV Only	No	1.3808219	Yes	No	Yes	No	Yes	Yes	No	No	No
Unchecked	Unchecked	Unchecked	Unchecked	Checked	9	Female	4.1999998	3	Yes	No	Yes	No	.5	1	0	0	0	No	Yes	Yes	Yes	Co-Infection	No	.69041097	Yes	No	Yes	No	Yes	Yes	No	No	No
Unchecked	Unchecked	Unchecked	Unchecked	Unchecked	8	Female	3.5999999	3	No	No	No	No	27.200001	1	0	0	0	No	No	Yes	No	RSV Only	No	3.1232877	Yes	No	Yes	Yes	Yes	Yes	Yes	No	No
Checked	Unchecked	Unchecked	Unchecked	Unchecked	2	Male	3.9000001	5	No	No	Yes	Yes	24.1	1	0	1	0	No	No	Yes	Yes	Co-Infection	No	1.8410959	No	No	Yes	No	Yes	Yes	No	Yes	No
Unchecked	Checked	Unchecked	Unchecked	Unchecked	6	Male	2	2	Yes	No	No	No		0	0	1	1	No	No	Yes	Yes	Co-Infection	No	20.087671	Yes	No	Yes	Yes	Yes	Yes	Yes	No	No
Unchecked	Checked	Unchecked	Unchecked	Unchecked	12	Male	2.8499999	5	No	No	Yes	No		1	0	1	1	No	No	Yes	Yes	Co-Infection	Yes	1.3808219	Yes	No	Yes	No	Yes	Yes	No	Yes	No
Checked	Unchecked	Unchecked	Unchecked	Unchecked	3	Male	3.0999999	7	Yes	No	Yes	Yes	3.2	1	0	0	0	No	No	Yes	No	RSV Only	No	1.8739727	Yes	No	Yes	No	Yes	Yes	No	Yes	No
Unchecked	Checked	Unchecked	Unchecked	Unchecked	2	Male	4.5999999	2	Yes	No	Yes	No	11.2	1	0	1	0	No	No	Yes	Yes	Co-Infection	No	3.879452	Yes	No	Yes	Yes	Yes	Yes	Yes	Yes	No
Unchecked	Unchecked	Unchecked	Unchecked	Checked	13	Male	2.0999999	3	Yes	Yes	Yes	No		1	0	0	0	No	No	Yes	No	RSV Only	No	3.7150686	Yes	No	Yes	Yes	Yes	Yes	Yes	Yes	No
Unchecked	Checked	Unchecked	Unchecked	Unchecked	2	Male	4	3	Yes	No	No	No	11.2	0	1	0	0	No	No	Yes	No	MPV Only	No	5.161644	Yes	No	Yes	Yes	Yes	Yes	Yes	No	No
Unchecked	Unchecked	Unchecked	Unchecked	Checked	5	Female	3	3	Yes	No	No	No	21.1	0	0	0	1	No	Yes	Yes	Yes	Co-Infection	No	14.630137	Yes	No	No	Yes	Yes	Yes	Yes	No	No
Unchecked	Unchecked	Unchecked	Unchecked	Checked	9	Male	3.9000001	3	No	Yes	Yes	No	11	1	1	0	0	No	No	Yes	Yes	Co-Infection	No	.72328764	Yes	No	Yes	No	Yes	Yes	No	No	No
Unchecked	Unchecked	Unchecked	Unchecked	Unchecked	8	Female	3.9000001	1	Yes	No	No	No	9.9700003	0	0	0	0	No	No	No	No	No Infection	No	2.9917808	Yes	No	Yes	Yes	No	Yes	No	No	No
Unchecked	Checked	Unchecked	Unchecked	Unchecked	2	Male	3.4000001	2	Yes	No	Yes	No	22.77	0	0	1	0	No	No	Yes	No	Rhino Only	No	11.704109	Yes	Yes	Yes	Yes	Yes	Yes	Yes	No	No
Unchecked	Checked	Unchecked	Unchecked	Unchecked	26	Female	3.5	2	No	No	No	No	40	1	0	0	0	No	No	Yes	No	RSV Only	No	4.0438356	No	No	Yes	Yes	Yes	Yes	Yes	Yes	No
Unchecked	Unchecked	Unchecked	Unchecked	Checked	6	Male	2.8	6	No	No	Yes	No		1	0	0	0	No	No	Yes	No	RSV Only	No	17.128767	Yes	No	Yes	Yes	Yes	Yes	Yes	Yes	No
Unchecked	Unchecked	Unchecked	Unchecked	Checked	2	Male	2	10	Yes	No	Yes	No	1.7	0	0	1	0	No	No	Yes	No	Rhino Only	No	2.1041095	Yes	No	Yes	No	Yes	Yes	No	No	Yes
Checked	Unchecked	Unchecked	Unchecked	Unchecked	1	Male	3.5	3	Yes	No	No	No	4.4000001	1	0	0	0	No	No	Yes	No	RSV Only	No	5.9835615	Yes	No	No	No	Yes	Yes	No	No	No
Unchecked	Unchecked	Unchecked	Unchecked	Checked	7	Female	2	3	No	Yes	Yes	No	20.9	1	0	0	0	No	No	Yes	No	RSV Only	No	1.4465753	Yes	No	Yes	Yes	Yes	Yes	Yes	Yes	No
Unchecked	Unchecked	Unchecked	Unchecked	Checked	8	Male	3.5999999	2	No	Yes	Yes	No	8.6999998	1	0	1	0	No	No	Yes	Yes	Co-Infection	No	.75616437	No	No	Yes	No	Yes	Yes	No	Yes	No
Unchecked	Unchecked	Unchecked	Unchecked	Unchecked	21	Male	2.5	4	Yes	No	No	No	2.2	0	1	0	0	No	No	Yes	No	MPV Only	No	1.0849315	Yes	No	Yes	Yes	Yes	Yes	Yes	No	No
Unchecked	Unchecked	Unchecked	Unchecked	Unchecked	5	Female	3.4000001	4	Yes	No	Yes	No	8.6999998	1	0	1	0	No	No	Yes	Yes	Co-Infection	No	.72328764	Yes	No	Yes	No	Yes	Yes	No	No	No
Unchecked	Unchecked	Unchecked	Unchecked	Checked	3	Male	3.2	3	Yes	Yes	Yes	Yes	25	0	1	1	1	No	No	Yes	Yes	Co-Infection	No	23.210958	No	Yes	Yes	No	Yes	Yes	No	Yes	No
Checked	Unchecked	Unchecked	Unchecked	Unchecked	3	Male	2.8	2	No	No	Yes	No		0	0	1	0	No	No	Yes	No	Rhino Only	No	10.487671	Yes	No	Yes	Yes	Yes	Yes	Yes	Yes	No
Unchecked	Unchecked	Unchecked	Unchecked	Unchecked	2	Male	3	1	No	No	No	No		1	0	1	0	No	No	Yes	Yes	Co-Infection	No	1.8082192	Yes	No	Yes	Yes	Yes	Yes	Yes	No	No
Unchecked	Unchecked	Unchecked	Unchecked	Unchecked	5	Female	2.7	2	No	No	Yes	No	40.900002	1	0	0	0	No	No	Yes	No	RSV Only	No	3.0246575	No	No	No	No	Yes	Yes	No	No	No
Unchecked	Checked	Unchecked	Unchecked	Unchecked	17	Male	2.8	3	No	Yes	Yes	No	16.5	0	0	0	0	No	No	No	No	No Infection	No	3.3205481	Yes	Yes	Yes	Yes	No	Yes	No	No	No
Unchecked	Unchecked	Unchecked	Unchecked	Unchecked	2	Female	2.9000001	1	No	No	Yes	No	16.6	0	0	1	0	No	No	Yes	No	Rhino Only	No	3.2876713	No	No	Yes	No	Yes	Yes	No	Yes	No
Checked	Unchecked	Unchecked	Unchecked	Unchecked	16	Male	1.1	3	No	No	Yes	No	27.6	0	0	0	1	No	No	Yes	No	Adeno Only	Yes	8.0219173	Yes	Yes	Yes	No	Yes	Yes	No	No	No
Unchecked	Unchecked	Unchecked	Unchecked	Unchecked	10	Male	2	3	No	No	Yes	No	16.1	1	0	0	0	No	No	Yes	No	RSV Only	Yes	1.9068493	Yes	No	Yes	No	Yes	Yes	No	No	No
Unchecked	Checked	Unchecked	Unchecked	Unchecked	3	Male	3.0999999	2	No	No	No	No	36.099998	1	0	0	0	No	No	Yes	No	RSV Only	No	8.8438358	Yes	No	Yes	Yes	Yes	Yes	Yes	Yes	No
Unchecked	Unchecked	Unchecked	Unchecked	Checked	4	Female	3.5	3	Yes	No	No	No	18.4	1	0	1	0	No	No	Yes	Yes	Co-Infection	No	16.569862	Yes	No	Yes	Yes	Yes	Yes	Yes	No	No
Unchecked	Checked	Unchecked	Unchecked	Unchecked	5	Female	2.5	1	No	No	Yes	No	28.6	0	0	0	0	No	No	No	No	No Infection	No	8.4493151	No	Yes	Yes	Yes	Yes	Yes	Yes	No	No
Unchecked	Checked	Unchecked	Unchecked	Unchecked	5	Male	2.9000001	4	Yes	No	No	No	28.200001	1	0	1	0	No	No	Yes	Yes	Co-Infection	No	15.123287	Yes	No	Yes	Yes	Yes	Yes	Yes	Yes	No
Unchecked	Checked	Unchecked	Unchecked	Unchecked	4	Female	3.1500001	2	Yes	No	No	No	13.3	1	1	0	1	No	No	Yes	Yes	Co-Infection	No	3.6164384	Yes	No	Yes	Yes	No	Yes	No	Yes	No
Unchecked	Checked	Unchecked	Unchecked	Unchecked	6	Female	3	2	Yes	No	No	No	18.299999	0	0	1	0	No	Yes	Yes	Yes	Co-Infection	No	14.69589	No	No	Yes	Yes	Yes	Yes	Yes	Yes	No
Unchecked	Unchecked	Unchecked	Unchecked	Unchecked	7	Male	3.5	1	Yes	No	No	No	3.7	0	0	0	0	No	No	No	No	No Infection	No	1.8410959	Yes	No	Yes	Yes	No	Yes	No	Yes	No
Unchecked	Checked	Unchecked	Unchecked	Unchecked	3	Female	3	14	Yes	No	No	No	29	1	0	1	0	No	No	Yes	Yes	Co-Infection	No	4.9972601	Yes	No	Yes	Yes	Yes	No	No	Yes	No
Unchecked	Unchecked	Unchecked	Unchecked	Unchecked	5	Female	4.25	3	Yes	No	Yes	Yes	4	1	0	1	0	No	No	Yes	Yes	Co-Infection	No	.95342463	Yes	No	Yes	No	Yes	Yes	No	No	No
Unchecked	Unchecked	Unchecked	Unchecked	Unchecked	11	Female	4.0500002	1	Yes	No	No	No	4.6399999	0	0	1	0	No	No	Yes	No	Rhino Only	No	1.2821918	No	No	Yes	Yes	No	Yes	No	No	No
Unchecked	Checked	Unchecked	Unchecked	Unchecked	8	Male	3	1	Yes	No	Yes	No	26.9	0	0	0	0	No	No	No	No	No Infection	No	12.164384	Yes	No	No	No	Yes	Yes	No	No	No
Checked	Unchecked	Unchecked	Unchecked	Unchecked	6	Male	1.05	2	No	No	Yes	No	37.200001	0	0	1	1	No	Yes	Yes	Yes	Co-Infection	Yes	3.6493151	Yes	No	Yes	No	Yes	Yes	No	No	No
Unchecked	Checked	Unchecked	Unchecked	Unchecked	2	Female	1.8	1	No	No	No	No	27.6	0	0	1	1	No	No	Yes	Yes	Co-Infection	Yes	10.882192	Yes	Yes	Yes	No	Yes	Yes	No	No	No
Unchecked	Unchecked	Unchecked	Unchecked	Unchecked	8	Male	1.6	3	No	No	No	No	37.919998	0	0	1	0	No	No	Yes	No	Rhino Only	Yes	2.0054793	Yes	No	Yes	Yes	No	Yes	No	No	No
Unchecked	Unchecked	Unchecked	Checked	Unchecked	1	Female	3.05	1	Yes	No	No	No		0	0	1	1	No	No	Yes	Yes	Co-Infection	No	8.9753428	Yes	No	Yes	Yes	No	Yes	No	No	No
Checked	Unchecked	Unchecked	Unchecked	Unchecked	8	Male	3	2	Yes	No	No	No		1	0	1	1	No	No	Yes	Yes	Co-Infection	No	5.3917809	No	No	Yes	Yes	Yes	Yes	Yes	Yes	No
Unchecked	Unchecked	Unchecked	Unchecked	Unchecked	2	Male	1.2	2	No	Yes	No	No	39.799999	1	0	1	0	No	No	Yes	Yes	Co-Infection	Yes	7.0356164	Yes	No	No	Yes	Yes	Yes	Yes	No	No
Checked	Unchecked	Unchecked	Unchecked	Unchecked	5	Male	3.4000001	4	Yes	No	No	No	8.5	1	0	0	0	No	No	Yes	No	RSV Only	No	4.241096	No	No	Yes	Yes	Yes	Yes	Yes	Yes	No
Unchecked	Unchecked	Unchecked	Unchecked	Checked	6	Female	1.8	3	No	No	Yes	No	27.6	1	0	1	0	No	No	Yes	Yes	Co-Infection	No	1.4465753	No	No	Yes	No	Yes	Yes	No	No	No
Unchecked	Checked	Unchecked	Unchecked	Unchecked	8	Male	2.7	1	Yes	No	No	No	13.9	1	0	1	0	No	No	Yes	Yes	Co-Infection	No	7.6931505	Yes	No	Yes	Yes	Yes	Yes	Yes	Yes	No
Unchecked	Checked	Unchecked	Unchecked	Unchecked	4	Female	1.5	3	Yes	No	No	No	29.799999	0	0	1	1	No	No	Yes	Yes	Co-Infection	No	9.3369865	Yes	No	Yes	Yes	Yes	Yes	Yes	Yes	No
Unchecked	Unchecked	Unchecked	Unchecked	Checked	5	Female	2.9000001	4	No	No	No	No	21.6	1	0	0	0	No	No	Yes	No	RSV Only	No	.69041097	Yes	No	Yes	Yes	Yes	Yes	Yes	No	No
Unchecked	Unchecked	Unchecked	Unchecked	Checked	5	Male	2.5	2	Yes	No	No	No	3.3	0	0	1	0	No	No	Yes	No	Rhino Only	No	.88767123	Yes	No	Yes	No	Yes	Yes	No	No	No
Unchecked	Checked	Unchecked	Unchecked	Unchecked		Male	2.8	4	No				38.200001	1	0	0	0	No	No	Yes	No	RSV Only	No	6.5753427	No	No	No	No	Yes	Yes	No	Yes
Unchecked	Unchecked	Unchecked	Unchecked	Checked	12	Female	3	3	No	No	No	No	27.700001	0	0	0	0	No	No	No	No	No Infection	No	3.2547946	Yes	No	Yes	No	Yes	Yes	No	Yes	No
Checked	Unchecked	Unchecked	Unchecked	Unchecked	3	Male	3.7	3	Yes	No	No	No	26.799999	1	0	1	0	No	No	Yes	Yes	Co-Infection	No	4.6027398	Yes	No	Yes	Yes	Yes	Yes	Yes	No	No
Unchecked	Unchecked	Unchecked	Unchecked	Unchecked	6	Female	2.5999999	4	Yes	No	No	No	11.9	1	0	0	0	No	No	Yes	No	RSV Only	No	11.80274	Yes	No	No	No	Yes	Yes	No	Yes	No
Unchecked	Unchecked	Unchecked	Unchecked	Unchecked	1	Male	3	7	Yes	No	No	No	6.9000001	1	0	0	0	No	No	Yes	No	RSV Only	No	6.871233	Yes	No	Yes	No	Yes	Yes	No	Yes	No
Checked	Unchecked	Unchecked	Unchecked	Unchecked	3	Female	3.3	3	No	No	No	No		1	0	0	0	No	No	Yes	No	RSV Only	No	4.4712329	Yes	No	No	No	Yes	Yes	No	Yes	No
Unchecked	Unchecked	Unchecked	Unchecked	Checked	12	Male	2.8	3	Yes	Yes	Yes	No	3.97	1	0	0	0	No	No	Yes	No	RSV Only	No	2.3013699	Yes	No	Yes	Yes	Yes	Yes	Yes	No	No
Checked	Unchecked	Unchecked	Unchecked	Unchecked	6	Female	2	3	Yes	No	No	No	1	1	0	1	0	No	No	Yes	Yes	Co-Infection	No	1.1178082	Yes	No	Yes	No	Yes	Yes	No	No	No
Unchecked	Checked	Unchecked	Unchecked	Unchecked	5	Male	3.5	4	Yes	No	No	No	8.1999998	1	0	0	0	No	No	Yes	No	RSV Only	No	1.0849315	Yes	No	Yes	No	Yes	Yes	No	No	No
Unchecked	Unchecked	Unchecked	Unchecked	Unchecked	3	Male	2.0999999	1	Yes	No	Yes	No		0	0	1	1	No	No	Yes	Yes	Co-Infection	No	16.767124	Yes	Yes	Yes	No	Yes	Yes	No	Yes	No
Unchecked	Checked	Unchecked	Unchecked	Unchecked	7	Male	3	5	Yes	No	Yes	No	1.5	1	0	0	0	No	No	Yes	No	RSV Only	No	3.1890411	Yes	No	Yes	No	Yes	Yes	No	No	No
Unchecked	Unchecked	Unchecked	Unchecked	Unchecked	8	Female	3	1	No	No	Yes	No	22.200001	0	0	1	0	No	No	Yes	No	Rhino Only	No	2.9917808	Yes	No	Yes	Yes	No	Yes	No	No	No
Unchecked	Unchecked	Unchecked	Unchecked	Checked	7	Male	3.4000001	2	Yes	No	Yes	No	7.5	1	0	1	0	No	No	Yes	Yes	Co-Infection	No	1.1835617	Yes	No	Yes	No	Yes	Yes	No	No	No
Checked	Unchecked	Unchecked	Unchecked	Unchecked	4	Male	4	2	No	No	No	No	18.799999	1	0	0	0	No	No	Yes	No	RSV Only	No	2.3342466	No	No	No	Yes	Yes	Yes	Yes	No	No
Unchecked	Unchecked	Unchecked	Unchecked	Unchecked	10	Male	2.5	3	Yes	No	Yes	No	36	0	0	0	0	No	No	No	No	No Infection	No	3.1890411	No	No	Yes	Yes	No	Yes	No	No	No
Unchecked	Checked	Unchecked	Unchecked	Unchecked		Female	2	7	No				26.200001	1	0	1	0	No	No	Yes	Yes	Co-Infection	Yes	5.7205482	Yes	No	No	No	Yes	Yes	No	Yes
Checked	Unchecked	Unchecked	Unchecked	Unchecked	2	Female	2.5	3	No	No	No	No	44.200001	1	0	0	0	No	Yes	Yes	Yes	Co-Infection	No	3.1561644	Yes	No	No	Yes	Yes	Yes	Yes	No	No
Unchecked	Unchecked	Unchecked	Unchecked	Unchecked	7	Female	3.2	3	Yes	No	Yes	No	9.8000002	0	0	0	0	No	No	No	No	No Infection	No	1.0849315	Yes	No	Yes	No	Yes	Yes	No	No	No
Unchecked	Unchecked	Unchecked	Unchecked	Unchecked	5	Male	3	1	No	No	No	No	17	0	0	0	0	No	No	No	No	No Infection	No	.8547945	No	No	Yes	Yes	No	Yes	No	No	No
Checked	Unchecked	Unchecked	Unchecked	Unchecked	8	Male	3	2	Yes	No	No	No	.5	1	0	1	0	No	No	Yes	Yes	Co-Infection	No	1.5452055	Yes	No	Yes	Yes	Yes	Yes	Yes	No	No
Checked	Unchecked	Unchecked	Unchecked	Unchecked	5	Female	2.8	4	Yes	No	Yes	No	.5	1	1	0	0	No	No	Yes	Yes	Co-Infection	No	4.6027398	No	No	Yes	Yes	Yes	Yes	Yes	No	No
Unchecked	Unchecked	Unchecked	Unchecked	Checked	7	Male	1.5	5	Yes	No	No	No	8.8000002	1	0	0	0	No	No	Yes	No	RSV Only	Yes	11.276712	Yes	No	Yes	Yes	Yes	Yes	Yes	Yes	No
Unchecked	Checked	Unchecked	Unchecked	Unchecked	4	Male	4	3	Yes	No	Yes	No	2.3	0	0	1	0	No	No	Yes	No	Rhino Only	No	2.4000001	No	No	Yes	No	Yes	Yes	No	No	No
Checked	Unchecked	Unchecked	Unchecked	Unchecked	5	Male	3.5999999	1	No	No	Yes	No	18.6	1	0	0	0	No	No	Yes	No	RSV Only	No	7.0684934	Yes	No	Yes	No	Yes	Yes	No	No	No
Unchecked	Unchecked	Unchecked	Unchecked	Unchecked	5	Female	.89999998	15	No	No	No	No	50	0	0	1	0	No	No	Yes	No	Rhino Only	Yes	4.7671232	Yes	No	Yes	No	Yes	No	No	No	No
Unchecked	Checked	Unchecked	Unchecked	Unchecked	5	Male	3.8	3	Yes	No	Yes	No	9.1999998	1	0	0	0	No	No	Yes	No	RSV Only	No	3.3205481	Yes	No	Yes	Yes	Yes	Yes	Yes	Yes	No
Unchecked	Unchecked	Unchecked	Unchecked	Unchecked	13	Male	2.1500001	1	No	Yes	Yes	No	22.4	0	0	1	0	No	No	Yes	No	Rhino Only	Yes	1.0520548	Yes	Yes	Yes	No	No	Yes	No	No	No
Checked	Unchecked	Unchecked	Unchecked	Unchecked	4	Female	1.5	2	No	No	No	No	33	0	0	0	0	No	No	No	No	No Infection	Yes	5.5561643	Yes	No	Yes	Yes	Yes	Yes	Yes	Yes	No
Checked	Unchecked	Unchecked	Unchecked	Unchecked	2	Male	3	4	No	No	No	No	24.200001	1	0	0	0	No	No	Yes	No	RSV Only	No	8.3178082	Yes	No	Yes	Yes	Yes	Yes	Yes	Yes	No
Unchecked	Unchecked	Unchecked	Unchecked	Unchecked	4	Male	3.8	60	Yes	No	No	No	13.3	0	0	0	1	No	No	Yes	No	Adeno Only	No	8.580822	Yes	No	Yes	Yes	Yes	No	No	Yes	No
Unchecked	Unchecked	Unchecked	Unchecked	Unchecked	8	Male	3.25	1	Yes	No	No	No	8.9300003	0	0	1	0	No	No	Yes	No	Rhino Only	No	.098630138	No	No	Yes	Yes	No	Yes	No	No	No
Checked	Unchecked	Unchecked	Unchecked	Unchecked	4	Female	3	3	Yes	No	No	No	7.6900001	0	1	1	0	No	No	Yes	Yes	Co-Infection	No	5.950685	Yes	No	No	No	Yes	Yes	No	Yes	No
Unchecked	Unchecked	Unchecked	Unchecked	Checked	10	Female	3.2	3	Yes	Yes	Yes	No	12.1	1	0	0	1	No	No	Yes	Yes	Co-Infection	No	.72328764	Yes	No	Yes	No	Yes	Yes	No	No	No
Unchecked	Checked	Unchecked	Unchecked	Unchecked	7	Female	1.65	3	No	No	No	No	20.9	1	0	1	0	No	No	Yes	Yes	Co-Infection	Yes	9.9945202	Yes	No	Yes	Yes	Yes	Yes	Yes	No	No
Unchecked	Checked	Unchecked	Unchecked	Unchecked		Male	3.3	3	No				14.3	1	0	1	0	No	No	Yes	Yes	Co-Infection	No	1.9068493	Yes	No	No	No	Yes	Yes	No	Yes
Unchecked	Checked	Unchecked	Unchecked	Unchecked	6	Female	2.7	4	Yes	No	Yes	No	18.799999	1	0	0	0	No	No	Yes	No	RSV Only	No	3.6493151	Yes	No	Yes	No	Yes	Yes	No	Yes	No
Unchecked	Unchecked	Unchecked	Unchecked	Checked	11	Male	3.1500001	3	No	Yes	No	No	4.9000001	1	1	0	0	No	No	Yes	Yes	Co-Infection	No	.32876712	No	No	Yes	No	No	Yes	No	No	No
Unchecked	Checked	Unchecked	Unchecked	Unchecked	4	Male	3	1	Yes	No	No	No	28.4	1	1	0	0	No	No	Yes	Yes	Co-Infection	No	14.958904	Yes	No	Yes	Yes	Yes	Yes	Yes	Yes	No
Unchecked	Checked	Unchecked	Unchecked	Unchecked	4	Male	2.8	7	Yes	No	No	No	56.400002	0	0	0	0	No	No	No	No	No Infection	No	6.3780823	Yes	No	Yes	Yes	Yes	Yes	Yes	No	No
Checked	Unchecked	Unchecked	Unchecked	Unchecked	16	Female	2.8	4	Yes	No	Yes	No	.5	1	0	0	0	No	No	Yes	No	RSV Only	No	1.7424657	Yes	No	Yes	No	Yes	Yes	No	No	No
Unchecked	Unchecked	Unchecked	Unchecked	Unchecked	7	Male	3.9000001	4	No	No	No	No	4.5999999	0	0	0	1	No	No	Yes	No	Adeno Only	No	.52602738	Yes	No	Yes	Yes	No	Yes	No	No	No
Unchecked	Unchecked	Unchecked	Unchecked	Unchecked	7	Male	3.4000001	3	Yes	No	Yes	No		0	0	1	0	No	No	Yes	No	Rhino Only	No	1.479452	Yes	No	Yes	No	Yes	Yes	No	No	No
Unchecked	Unchecked	Unchecked	Unchecked	Unchecked	7	Female	2.4000001	1	Yes	No	No	No	.5	1	0	1	0	No	No	Yes	Yes	Co-Infection	No	1.019178	Yes	No	Yes	No	Yes	Yes	No	Yes	No
Unchecked	Unchecked	Unchecked	Unchecked	Unchecked	7	Female	4	3	No	No	No	No	16.200001	1	0	1	0	No	No	Yes	Yes	Co-Infection	No	.49315068	Yes	No	Yes	No	Yes	Yes	No	No	No
Unchecked	Unchecked	Unchecked	Unchecked	Unchecked	7	Female	3	3	No	No	No	No		1	0	0	0	No	No	Yes	No	RSV Only	No	.65753424	Yes	No	Yes	No	Yes	Yes	No	No	No
Unchecked	Checked	Unchecked	Unchecked	Unchecked	3	Male	3.7	2	No	No	Yes	No	30.6	1	0	1	1	No	No	Yes	Yes	Co-Infection	No	3.9780822	Yes	No	Yes	Yes	Yes	Yes	Yes	No	No
Unchecked	Checked	Unchecked	Unchecked	Unchecked	5	Female	3	4	Yes	No	No	No	12	1	0	1	0	No	No	Yes	Yes	Co-Infection	No	6.6739726	Yes	No	Yes	Yes	Yes	Yes	Yes	Yes	No
Checked	Unchecked	Unchecked	Unchecked	Unchecked	3	Female	2	2	No	No	No	No	24.799999	1	0	1	1	No	No	Yes	Yes	Co-Infection	No	2.9260273	Yes	No	Yes	Yes	Yes	Yes	Yes	No	No
Unchecked	Unchecked	Unchecked	Unchecked	Checked	5	Male	2.7	2	Yes	No	No	No	8	0	0	1	1	No	No	Yes	Yes	Co-Infection	No	3.3205481	Yes	No	Yes	Yes	Yes	Yes	Yes	No	No
Unchecked	Unchecked	Unchecked	Checked	Unchecked	4	Male	2.8	1	Yes	Yes	No	No	20.200001	0	0	0	0	No	No	No	No	No Infection	No	7.9890413	No	No	No	Yes	No	Yes	No	No	No
Unchecked	Checked	Unchecked	Checked	Unchecked	13	Female	3	5	Yes	Yes	Yes	No	3.5	1	0	1	0	No	No	Yes	Yes	Co-Infection	No	5.8849316	Yes	No	Yes	Yes	Yes	Yes	Yes	Yes	No
Unchecked	Unchecked	Unchecked	Unchecked	Checked	5	Male	3	2	Yes	No	No	No	4.0999999	0	1	1	0	No	No	Yes	Yes	Co-Infection	No	18.575342	Yes	No	Yes	Yes	Yes	Yes	Yes	Yes	No
Unchecked	Unchecked	Unchecked	Unchecked	Checked	4	Female	2.7	2	Yes	No	No	No		0	0	0	1	No	No	Yes	No	Adeno Only	No	15.221918	No	No	Yes	No	Yes	Yes	No	No	No
Unchecked	Unchecked	Unchecked	Unchecked	Checked	11	Female	1.4	2	No	Yes	Yes	No	3.3	1	0	0	1	No	No	Yes	Yes	Co-Infection	Yes	3.2547946	Yes	No	Yes	Yes	No	Yes	No	No	No
Unchecked	Unchecked	Unchecked	Unchecked	Checked	7	Female	2.8	5	Yes	No	No	No	.5	1	0	0	0	No	No	Yes	No	RSV Only	No	2.169863	Yes	No	Yes	No	Yes	Yes	No	Yes	No
Unchecked	Checked	Unchecked	Unchecked	Unchecked	13	Male	3.05	5	Yes	No	Yes	No	1.6	0	0	1	0	No	No	Yes	No	Rhino Only	No	1.7424657	Yes	No	Yes	No	No	Yes	No	Yes	No
Checked	Unchecked	Unchecked	Unchecked	Unchecked	9	Male	2.5999999	2	Yes	No	Yes	No	1.5	1	1	1	0	No	No	Yes	Yes	Co-Infection	Yes	1.2164384	Yes	No	Yes	No	Yes	Yes	No	No	No
Unchecked	Unchecked	Unchecked	Unchecked	Checked	9	Male	2.01	1	No	No	Yes	No		1	0	1	0	No	No	Yes	Yes	Co-Infection	No	1.7753425	Yes	No	Yes	Yes	Yes	Yes	Yes	No	No
Unchecked	Unchecked	Unchecked	Unchecked	Unchecked	3	Male	4	3	Yes	No	No	No	22.6	1	0	0	0	No	No	Yes	No	RSV Only	No	19.397261	No	No	Yes	No	Yes	Yes	No	Yes	No
Unchecked	Checked	Unchecked	Unchecked	Unchecked	4	Male	3.3	2	Yes	No	No	No		1	0	0	0	No	No	Yes	No	RSV Only	No	7.2986302	Yes	No	Yes	Yes	Yes	Yes	Yes	Yes	No
Unchecked	Unchecked	Unchecked	Unchecked	Unchecked	6	Male	2.8	2	Yes	No	Yes	No	10.1	1	0	1	0	No	No	Yes	Yes	Co-Infection	Yes	3.3534245	No	No	Yes	No	Yes	Yes	No	Yes	No
Unchecked	Unchecked	Unchecked	Unchecked	Unchecked	7	Male	2.9000001	2	Yes	No	No	No	4.3000002	0	0	0	0	No	No	No	No	No Infection	No	1.8739727	Yes	No	Yes	Yes	No	Yes	No	No	No
Unchecked	Checked	Unchecked	Unchecked	Unchecked	2	Male	2.8	2	No	No	No	No	26.6	0	0	0	0	No	Yes	Yes	No	PIV Only	No	9.3698626	Yes	No	Yes	Yes	Yes	Yes	Yes	No	No
Unchecked	Unchecked	Unchecked	Unchecked	Checked	4	Female	2.9000001	2	Yes	No	No	No	18.49	0	0	0	0	No	No	No	No	No Infection	No	20.975342	No	No	Yes	Yes	Yes	Yes	Yes	Yes	No
Unchecked	Unchecked	Unchecked	Unchecked	Unchecked	4	Male	3.5	3	No	No	No	No	30.82	0	0	1	1	No	Yes	Yes	Yes	Co-Infection	No	2.5972602	Yes	No	Yes	Yes	No	Yes	No	No	No
Unchecked	Checked	Unchecked	Unchecked	Unchecked	2	Female	4	2	No	No	No	No	29.700001	1	0	0	0	No	No	Yes	No	RSV Only	No	3.5178082	Yes	No	Yes	No	Yes	Yes	No	No	No
Unchecked	Checked	Unchecked	Unchecked	Unchecked	4	Female	3	4	Yes	No	Yes	No	12.4	1	0	0	1	No	No	Yes	Yes	Co-Infection	No	11.835616	Yes	No	Yes	Yes	Yes	Yes	Yes	No	No
Checked	Unchecked	Unchecked	Unchecked	Unchecked	2	Male	2	14	Yes	No	No	No	35	0	0	0	0	No	No	No	No	No Infection	No	10.027397	Yes	No	Yes	No	Yes	No	No	Yes	No
Unchecked	Unchecked	Unchecked	Unchecked	Unchecked	3	Male	3.0999999	5	No	No	No	No		1	0	0	1	No	No	Yes	Yes	Co-Infection	No	5.5561643	No	No	Yes	No	Yes	Yes	No	Yes	No
Checked	Unchecked	Unchecked	Unchecked	Unchecked	4	Male	3.0999999	7	Yes	No	No	No	7.5999999	1	1	1	0	No	No	Yes	Yes	Co-Infection	No	3.3863013	Yes	No	No	Yes	Yes	Yes	Yes	No	No
Checked	Unchecked	Unchecked	Unchecked	Unchecked	10	Female	3	2	Yes	Yes	Yes	No	6.8000002	1	0	0	0	No	No	Yes	No	RSV Only	No	6.0821919	No	No	Yes	Yes	Yes	Yes	Yes	No	No
Unchecked	Unchecked	Unchecked	Unchecked	Unchecked	7	Male	2.8	1	No	No	No	No	22.5	0	0	1	1	No	Yes	Yes	Yes	Co-Infection	No	1.5452055	Yes	No	Yes	Yes	Yes	Yes	Yes	No	No
Unchecked	Unchecked	Unchecked	Unchecked	Checked	4	Male	2.5	2	Yes	No	Yes	No	7.1999998	1	0	1	0	No	No	Yes	Yes	Co-Infection	No	7.3972602	No	No	Yes	Yes	Yes	Yes	Yes	No	No
Unchecked	Unchecked	Unchecked	Unchecked	Checked	9	Female	3.5999999	3	Yes	No	Yes	No	2.0999999	1	0	0	0	No	No	Yes	No	RSV Only	No	.55890411	No	No	Yes	No	Yes	Yes	No	No	No
Unchecked	Unchecked	Unchecked	Unchecked	Unchecked	9	Female	3.4000001	2	Yes	Yes	Yes	Yes	.5	1	0	1	0	No	No	Yes	Yes	Co-Infection	No	1.1178082	Yes	No	Yes	No	Yes	Yes	No	No	No
Checked	Unchecked	Unchecked	Unchecked	Unchecked	5	Male	3.4000001	3	No	No	Yes	No	47	1	0	0	0	No	No	Yes	No	RSV Only	No	3.2876713	No	No	Yes	Yes	Yes	Yes	Yes	Yes	No
Unchecked	Unchecked	Unchecked	Unchecked	Unchecked	5	Male	2	3	No	No	Yes	No	3.3	0	0	0	0	No	No	No	No	No Infection	No	3.6493151	No	Yes	Yes	No	Yes	Yes	No	Yes	No
Unchecked	Unchecked	Unchecked	Unchecked	Unchecked	7	Female	2.7	1	Yes	No	No	No	6.6999998	0	0	1	0	No	No	Yes	No	Rhino Only	No	.49315068	Yes	No	Yes	Yes	No	Yes	No	No	No
Checked	Unchecked	Unchecked	Unchecked	Unchecked	4	Male	2.5999999	3	Yes	No	No	No		0	0	0	0	No	No	No	No	No Infection	Yes	4.339726	No	No	Yes	No	Yes	Yes	No	Yes	No
Unchecked	Checked	Unchecked	Unchecked	Unchecked	7	Male	3.4000001	2	Yes	No	Yes	No	12.6	1	0	1	0	No	No	Yes	Yes	Co-Infection	No	3.9123287	Yes	No	Yes	Yes	Yes	Yes	Yes	Yes	No
Checked	Unchecked	Unchecked	Unchecked	Unchecked	9	Female	2.5	7	Yes	No	No	No	1.1	1	0	0	0	No	No	Yes	No	RSV Only	No	1.6109589	Yes	No	No	No	Yes	Yes	No	No	No
Unchecked	Checked	Unchecked	Unchecked	Unchecked	1	Female	3.5	2	No	No	Yes	No	24.6	0	1	0	0	No	No	Yes	No	MPV Only	No	2.9260273	Yes	No	Yes	Yes	Yes	Yes	Yes	No	No
Unchecked	Unchecked	Unchecked	Unchecked	Unchecked	6	Male	3.8299999	1	Yes	No	No	No		0	0	0	0	No	No	No	No	No Infection	No	.52602738	Yes	No	Yes	Yes	No	Yes	No	No	No
Unchecked	Checked	Unchecked	Unchecked	Unchecked	2	Female	1.7	30	No	No	No	No	32.389999	0	0	0	0	No	Yes	Yes	No	PIV Only	Yes	13.347945	Yes	Yes	Yes	Yes	Yes	No	No	No	No
Unchecked	Checked	Unchecked	Unchecked	Unchecked	3	Female	2.7	1	Yes	No	No	No	32.599998	1	0	0	1	No	No	Yes	Yes	Co-Infection	No	9.0739727	Yes	No	Yes	Yes	Yes	Yes	Yes	Yes	No
Checked	Unchecked	Unchecked	Unchecked	Unchecked	3	Male	2.7	2	Yes	No	No	No	10.8	0	0	0	0	No	No	No	No	No Infection	No	1.9726027	No	No	Yes	No	Yes	Yes	No	No	No
Unchecked	Checked	Unchecked	Unchecked	Unchecked	8	Female	3.3	3	Yes	No	No	No	27.5	1	0	0	0	No	No	Yes	No	RSV Only	No	6.049315	Yes	No	Yes	Yes	Yes	Yes	Yes	No	No
Checked	Unchecked	Unchecked	Unchecked	Unchecked	5	Male	2	2	No	No	Yes	No	43.700001	1	0	0	0	No	No	Yes	No	RSV Only	No	5.8191781	Yes	No	Yes	Yes	Yes	Yes	Yes	No	No
Unchecked	Checked	Unchecked	Unchecked	Unchecked	5	Female	2.5	3	Yes	No	Yes	No	9.1999998	1	0	0	0	No	No	Yes	No	RSV Only	No	8.580822	No	No	Yes	No	Yes	Yes	No	No	No
Unchecked	Unchecked	Unchecked	Unchecked	Unchecked	8	Male	2.5	1	No	No	No	No	21.9	0	0	0	0	No	No	No	No	No Infection	No	1.5780822	Yes	No	Yes	Yes	No	Yes	No	No	No
Unchecked	Checked	Unchecked	Unchecked	Unchecked	5	Male	2.7	10	Yes	No	Yes	No		1	0	0	0	No	No	Yes	No	RSV Only	No	2.8931506	Yes	No	Yes	No	Yes	Yes	No	Yes	No
Unchecked	Unchecked	Unchecked	Unchecked	Unchecked	7	Male	2.2	2	No	No	No	No	28.440001	0	0	0	0	No	No	No	No	No Infection	Yes	2.8931506	Yes	Yes	Yes	Yes	Yes	Yes	Yes	No	No
Unchecked	Unchecked	Unchecked	Unchecked	Unchecked	7	Male	3	2	Yes	No	No	No	1.6	0	0	1	0	No	No	Yes	No	Rhino Only	No	2.49863	Yes	No	Yes	Yes	No	Yes	No	No	No
Unchecked	Unchecked	Unchecked	Unchecked	Checked	7	Male	3	3	Yes	No	No	No		0	1	1	0	No	No	Yes	Yes	Co-Infection	No	1.4136987	Yes	No	Yes	No	Yes	Yes	No	No	No
Unchecked	Checked	Unchecked	Unchecked	Unchecked	4	Male	2.5	3	No	No	No	No	29.629999	1	0	0	1	No	No	Yes	Yes	Co-Infection	No	8.7123289	No	No	Yes	Yes	Yes	Yes	Yes	No	No
Unchecked	Checked	Unchecked	Unchecked	Unchecked	2	Male	2.7	7	Yes	No	No	No	20.34	1	0	1	0	No	No	Yes	Yes	Co-Infection	No	14.334247	Yes	No	Yes	Yes	Yes	Yes	Yes	No	No
Unchecked	Unchecked	Unchecked	Unchecked	Checked	9	Male	3	3	No	No	No	No	31.5	1	0	1	0	No	No	Yes	Yes	Co-Infection	No	2.0712328	Yes	No	Yes	No	Yes	Yes	No	Yes	No
Unchecked	Unchecked	Unchecked	Unchecked	Unchecked	11	Male	2.25	2	No	No	No	No	19.1	0	0	0	0	No	No	No	No	No Infection	Yes	1.4136987	Yes	No	Yes	Yes	No	Yes	No	No	No
Unchecked	Unchecked	Unchecked	Unchecked	Unchecked	2	Female	2.5	4	Yes	No	No	No	21.4	0	0	0	0	No	No	No	No	No Infection	No	13.610959	Yes	No	Yes	Yes	No	Yes	No	No	No
Unchecked	Checked	Unchecked	Unchecked	Unchecked	2	Male	4	3	No	No	No	No	20.1	0	0	1	0	No	Yes	Yes	Yes	Co-Infection	No	8.4164381	No	No	Yes	Yes	Yes	Yes	Yes	No	No
Unchecked	Unchecked	Unchecked	Unchecked	Checked	4	Female	2.7	7	Yes	No	No	No	1.1	1	1	0	1	No	No	Yes	Yes	Co-Infection	No	13.906849	Yes	Yes	Yes	Yes	Yes	Yes	Yes	Yes	No
Checked	Unchecked	Unchecked	Unchecked	Unchecked	9	Female	1.2	2	No	No	Yes	No	26.1	0	1	1	1	No	No	Yes	Yes	Co-Infection	Yes	4.5698628	Yes	No	Yes	No	Yes	Yes	No	Yes	No
Unchecked	Checked	Unchecked	Unchecked	Unchecked	3	Male	2.8	4	Yes	Yes	Yes	No	43.799999	0	0	0	0	No	No	No	No	No Infection	No	14.30137	Yes	No	Yes	No	No	Yes	No	Yes	No
Unchecked	Checked	Unchecked	Unchecked	Unchecked	6	Male	3.5	14	Yes	No	No	No	14.5	1	0	0	0	No	No	Yes	No	RSV Only	No	13.808219	No	No	Yes	Yes	Yes	No	No	Yes	No
Checked	Unchecked	Unchecked	Unchecked	Unchecked	1	Male	4	1	Yes	No	No	No	3.2	1	0	1	0	No	No	Yes	Yes	Co-Infection	No	5.950685	Yes	No	Yes	Yes	Yes	Yes	Yes	Yes	No
Unchecked	Checked	Unchecked	Unchecked	Unchecked	4	Male	3	7	Yes	No	Yes	No	4.0999999	1	0	1	0	No	No	Yes	Yes	Co-Infection	No	2.8602741	Yes	No	Yes	No	Yes	Yes	No	Yes	No
Unchecked	Unchecked	Unchecked	Unchecked	Unchecked	3	Male	1.5	3	No	No	No	No		0	1	1	0	No	No	Yes	Yes	Co-Infection	Yes	3.9780822	Yes	No	Yes	No	Yes	Yes	No	No	No
Unchecked	Checked	Unchecked	Unchecked	Unchecked	4	Male	2.7	1	Yes	No	Yes	No	23.4	0	0	1	0	No	No	Yes	No	Rhino Only	No	3.2219179	Yes	No	Yes	Yes	Yes	Yes	Yes	No	No
Unchecked	Unchecked	Unchecked	Unchecked	Unchecked	2	Female	3.2	1	No	No	No	No	18.799999	0	0	1	0	No	No	Yes	No	Rhino Only	No	2.5643835	No	No	Yes	Yes	No	Yes	No	No	No
Unchecked	Unchecked	Unchecked	Unchecked	Checked	3	Female	5	4	Yes	No	Yes	No	8	0	1	1	0	No	No	Yes	Yes	Co-Infection	No	4.5041094	Yes	No	Yes	Yes	Yes	Yes	Yes	Yes	No
Unchecked	Checked	Unchecked	Unchecked	Unchecked	4	Male	4.0999999	7	Yes	No	No	No		1	1	0	0	No	No	Yes	Yes	Co-Infection	No	3.2219179	No	No	Yes	Yes	Yes	Yes	Yes	Yes	No
Checked	Unchecked	Unchecked	Unchecked	Unchecked	5	Male	3.8	6	Yes	No	Yes	Yes	.5	0	0	1	0	No	Yes	Yes	Yes	Co-Infection	No	3.6493151	Yes	No	Yes	Yes	Yes	Yes	Yes	No	No
Unchecked	Unchecked	Checked	Unchecked	Unchecked	3	Male	3	2	Yes	No	No	No	33.400002	0	0	0	0	No	No	No	No	No Infection	No	6.9369864	Yes	No	Yes	Yes	No	Yes	No	Yes	No
Unchecked	Unchecked	Unchecked	Unchecked	Unchecked	6	Male	3.4000001	5	Yes	No	No	No	21.6	1	0	1	0	No	No	Yes	Yes	Co-Infection	No	7.1013699	Yes	No	Yes	Yes	Yes	Yes	Yes	Yes	No
Unchecked	Unchecked	Unchecked	Unchecked	Unchecked	7	Female	2.7	0	No	No	No	No	26	0	0	1	0	No	No	Yes	No	Rhino Only	No	1.6109589	Yes	No	Yes	Yes	No	Yes	No	No	No
Unchecked	Unchecked	Unchecked	Unchecked	Checked	7	Female	3.5	3	No	No	Yes	No	4.3000002	1	0	0	0	No	No	Yes	No	RSV Only	No	.92054796	Yes	No	Yes	Yes	Yes	Yes	Yes	No	No
Unchecked	Checked	Unchecked	Unchecked	Unchecked	5	Male	3.5	1	No	No	No	No		1	0	0	0	No	No	Yes	No	RSV Only	No	11.112329	No	No	Yes	Yes	Yes	Yes	Yes	Yes	No
Unchecked	Checked	Unchecked	Unchecked	Unchecked	3	Male	3.2	5	Yes	No	No	No		1	0	0	0	No	No	Yes	No	RSV Only	No	10.915069	Yes	No	Yes	Yes	Yes	Yes	Yes	No	No
Checked	Unchecked	Unchecked	Unchecked	Unchecked	6	Male	2.8	7	No	No	No	No	25	1	0	0	0	No	No	Yes	No	RSV Only	No	7.8246574	No	No	No	Yes	Yes	Yes	Yes	Yes	No
Unchecked	Checked	Unchecked	Unchecked	Unchecked	5	Male	3.2	3	Yes	No	Yes	No	9.8000002	1	0	1	1	No	No	Yes	Yes	Co-Infection	No	4.8328767	Yes	No	Yes	Yes	Yes	Yes	Yes	No	No
Unchecked	Unchecked	Unchecked	Unchecked	Unchecked	4	Female	2.8	30	Yes	No	No	No	9.1000004	0	0	0	0	No	Yes	Yes	No	PIV Only	Yes	13.808219	Yes	No	Yes	No	Yes	No	No	Yes	No
Checked	Unchecked	Unchecked	Unchecked	Unchecked	6	Male	2.3	4	Yes	No	Yes	No		1	0	1	0	No	No	Yes	Yes	Co-Infection	No	4.3068495	Yes	No	Yes	No	Yes	Yes	No	No	No
Checked	Unchecked	Unchecked	Unchecked	Unchecked	5	Male	3.5	3	No	No	No	No	16.200001	1	0	0	0	No	No	Yes	No	RSV Only	No	9.8630133	Yes	No	Yes	Yes	Yes	Yes	Yes	Yes	No
Unchecked	Unchecked	Unchecked	Unchecked	Unchecked	8	Male	2.9000001	1	No	Yes	No	No		0	0	1	1	No	No	Yes	Yes	Co-Infection	No	1.2821918	Yes	No	Yes	Yes	No	Yes	No	No	No
Checked	Unchecked	Unchecked	Unchecked	Unchecked	3	Male	3.8	2	Yes	No	Yes	No	1.9	1	0	0	0	No	No	Yes	No	RSV Only	No	6.2465754	Yes	No	Yes	Yes	Yes	Yes	Yes	No	No
Unchecked	Checked	Unchecked	Unchecked	Unchecked	8	Male	4	7	No	No	No	No	1.7	0	1	0	0	No	No	Yes	No	MPV Only	No	9.4356165	Yes	No	Yes	Yes	Yes	Yes	Yes	Yes	No
Unchecked	Unchecked	Unchecked	Unchecked	Unchecked	4	Female	1.8	7	Yes	No	No	No	32.200001	0	0	1	0	No	No	Yes	No	Rhino Only	Yes	12.164384	Yes	Yes	Yes	Yes	Yes	Yes	Yes	Yes	No
Unchecked	Unchecked	Unchecked	Unchecked	Unchecked	10	Male	2	2	No	No	Yes	Yes	13	0	0	0	0	No	No	No	No	No Infection	No	.65753424	Yes	No	Yes	No	Yes	Yes	No	No	No
Unchecked	Unchecked	Unchecked	Unchecked	Checked	7	Female	3.5	9	Yes	No	Yes	No		0	0	0	1	No	No	Yes	No	Adeno Only	No	8.8438358	Yes	No	Yes	Yes	Yes	Yes	Yes	Yes	No
Unchecked	Unchecked	Unchecked	Unchecked	Unchecked	5	Male	2	5	No	No	Yes	No	17.889999	0	0	1	0	No	Yes	Yes	Yes	Co-Infection	Yes	1.1835617	No	No	Yes	No	Yes	Yes	No	No	No
Unchecked	Checked	Unchecked	Unchecked	Unchecked	3	Male	3	1	No	No	Yes	Yes	31.4	1	0	0	0	No	No	Yes	No	RSV Only	No	4.0767121	Yes	No	Yes	Yes	Yes	Yes	Yes	No	No
Unchecked	Unchecked	Unchecked	Unchecked	Unchecked	11	Female	1.8	1	No	No	Yes	No	20	1	1	0	0	No	No	Yes	Yes	Co-Infection	Yes	1.3150685	Yes	No	Yes	No	No	Yes	No	No	No
Checked	Unchecked	Unchecked	Unchecked	Unchecked	3	Male	3.7	3	Yes	Yes	Yes	No		1	0	0	0	No	No	Yes	No	RSV Only	No	2.0712328	No	No	Yes	Yes	Yes	Yes	Yes	No	No
Unchecked	Unchecked	Unchecked	Unchecked	Unchecked	11	Female	2.4000001	10	No	No	No	No	12.38	0	0	1	1	No	No	Yes	Yes	Co-Infection	No	1.2164384	Yes	Yes	Yes	Yes	No	Yes	No	No	No
Unchecked	Unchecked	Unchecked	Unchecked	Unchecked	3	Female	3	1	Yes	No	No	No	20.200001	0	0	1	1	No	No	Yes	Yes	Co-Infection	No	2.4000001	Yes	No	Yes	Yes	No	Yes	No	No	No
Unchecked	Unchecked	Unchecked	Unchecked	Unchecked	7	Female	1.65	4	No	No	Yes	No	12.9	1	0	0	0	No	No	Yes	No	RSV Only	Yes	1.479452	Yes	Yes	Yes	No	Yes	Yes	No	No	No
Unchecked	Unchecked	Unchecked	Unchecked	Checked	11	Male	3.2	6	Yes	No	Yes	No	1.8	1	0	0	0	No	No	Yes	No	RSV Only	No	1.6109589	Yes	No	Yes	Yes	Yes	Yes	Yes	No	No
Checked	Unchecked	Unchecked	Unchecked	Unchecked	2	Female	2	1	Yes	No	No	No	49.099998	0	0	1	0	No	No	Yes	No	Rhino Only	No	3.2219179	Yes	No	No	No	Yes	Yes	No	No	No
Unchecked	Checked	Unchecked	Unchecked	Unchecked	5	Male	2.5	5	Yes	No	Yes	Yes	21.6	0	0	0	0	No	No	No	No	No Infection	No	12.493151	Yes	No	Yes	Yes	Yes	Yes	Yes	Yes	No
Checked	Unchecked	Unchecked	Unchecked	Unchecked	1	Female	3.0999999	6	Yes	No	No	No	6.6999998	1	0	1	0	No	No	Yes	Yes	Co-Infection	No	8.9753428	Yes	No	Yes	No	Yes	Yes	No	Yes	No
Unchecked	Checked	Unchecked	Unchecked	Unchecked	5	Female	3	2	Yes	No	No	No	13.8	1	0	1	0	No	No	Yes	Yes	Co-Infection	No	6.3123288	Yes	No	Yes	Yes	Yes	Yes	Yes	No	No
Unchecked	Checked	Unchecked	Unchecked	Unchecked	4	Male	3.0999999	10	Yes	No	No	No	2	1	0	0	0	No	No	Yes	No	RSV Only	No	3.419178	Yes	No	Yes	Yes	Yes	Yes	Yes	No	No
Unchecked	Unchecked	Unchecked	Unchecked	Unchecked	7	Male	3.3	1	Yes	Yes	Yes	No		1	0	0	1	No	No	Yes	Yes	Co-Infection	No	.39452055	Yes	No	Yes	No	Yes	Yes	No	No	No
Unchecked	Unchecked	Unchecked	Unchecked	Unchecked	9	Male	3.3	1	Yes	No	No	No	2.5	0	0	1	0	No	No	Yes	No	Rhino Only	No	.32876712	Yes	No	Yes	Yes	No	Yes	No	No	No
Checked	Unchecked	Unchecked	Unchecked	Unchecked	4	Male	3.0999999	4	No	No	Yes	No	1.9	1	0	0	0	No	No	Yes	No	RSV Only	No	1.1835617	Yes	No	Yes	No	Yes	Yes	No	No	No
Unchecked	Checked	Unchecked	Unchecked	Unchecked	3	Female	2.7	15	Yes	No	Yes	No	2	0	1	0	0	No	Yes	Yes	Yes	Co-Infection	No	7.1999998	Yes	No	Yes	Yes	Yes	No	No	Yes	No
Unchecked	Unchecked	Unchecked	Unchecked	Checked	13	Male	3.5	1	Yes	No	Yes	No	3	1	0	0	0	No	No	Yes	No	RSV Only	No	.32876712	Yes	No	Yes	No	Yes	Yes	No	No	No
Unchecked	Checked	Unchecked	Unchecked	Unchecked	2	Female	4	1	Yes	No	No	No	16.5	0	0	1	0	No	No	Yes	No	Rhino Only	No	4.2739725	Yes	No	Yes	Yes	Yes	Yes	Yes	No	No
Unchecked	Unchecked	Unchecked	Unchecked	Unchecked	9	Female	1.25	2	No	Yes	Yes	Yes	62.700001	0	0	0	0	No	No	No	No	No Infection	Yes	2.4328768	Yes	No	Yes	No	Yes	Yes	No	No	No
Unchecked	Checked	Unchecked	Unchecked	Unchecked	5	Male	2.8	1	Yes	No	No	No	62	0	0	0	0	No	No	No	No	No Infection	No	7.9561644	Yes	Yes	Yes	Yes	Yes	Yes	Yes	Yes	No
Unchecked	Checked	Unchecked	Unchecked	Unchecked	5	Female	3.4000001	1	No	No	Yes	No	27.200001	1	0	1	0	No	No	Yes	Yes	Co-Infection	No	3.6821918	Yes	No	Yes	Yes	Yes	Yes	Yes	No	No
Unchecked	Unchecked	Unchecked	Unchecked	Unchecked	2	Male	2.5	1	Yes	No	No	No	2.3	0	0	1	0	No	No	Yes	No	Rhino Only	Yes	1.249315	Yes	No	Yes	Yes	No	Yes	No	No	No
Unchecked	Unchecked	Unchecked	Unchecked	Unchecked	9	Male	1.6	1	Yes	No	No	No	17.469999	1	0	1	0	No	No	Yes	Yes	Co-Infection	No	1.5452055	Yes	No	Yes	No	No	Yes	No	No	No
Unchecked	Checked	Unchecked	Unchecked	Unchecked	3	Female	2.5	1	No	No	Yes	No	24.200001	0	1	1	0	No	No	Yes	Yes	Co-Infection	Yes	3.8136985	Yes	No	Yes	Yes	Yes	Yes	Yes	No	No
Unchecked	Checked	Unchecked	Unchecked	Unchecked	1	Female	3.9000001	1	Yes	No	No	No	28.65	0	0	1	0	No	Yes	Yes	Yes	Co-Infection	No	11.736986	Yes	No	Yes	Yes	Yes	Yes	Yes	No	No
Unchecked	Unchecked	Unchecked	Unchecked	Unchecked	6	Male	2.8	4	No	No	Yes	No	0	1	0	1	1	No	No	Yes	Yes	Co-Infection	Yes	2.0054793	No	No	Yes	No	Yes	Yes	No	Yes	No
Unchecked	Unchecked	Unchecked	Unchecked	Unchecked	1	Male	2.8	7	No	No	Yes	No	28.799999	0	1	0	0	No	No	Yes	No	MPV Only	Yes	1.479452	No	No	Yes	No	Yes	Yes	No	Yes	No
Unchecked	Unchecked	Unchecked	Unchecked	Checked	5	Male	3	4	Yes	No	Yes	No	21.4	1	0	0	0	No	No	Yes	No	RSV Only	No	1.3808219	No	No	Yes	Yes	Yes	Yes	Yes	No	No
Unchecked	Unchecked	Unchecked	Unchecked	Checked	5	Male	2.7	2	Yes	No	Yes	No	31.9	0	0	1	1	No	No	Yes	Yes	Co-Infection	Yes	7.6931505	Yes	Yes	Yes	No	Yes	Yes	No	No	No
Unchecked	Unchecked	Unchecked	Unchecked	Checked	4	Male	3.1600001	4	Yes	No	Yes	No	9.6999998	0	1	0	1	No	No	Yes	Yes	Co-Infection	No	3.8136985	No	No	Yes	Yes	Yes	Yes	Yes	No	No
Unchecked	Checked	Unchecked	Unchecked	Unchecked	3	Female	2.5999999	1	Yes	No	No	No	6.3400002	1	0	1	0	No	Yes	Yes	Yes	Co-Infection	No	5.8849316	Yes	No	Yes	Yes	Yes	Yes	Yes	No	No
Unchecked	Unchecked	Unchecked	Unchecked	Unchecked		Male	2.5	7	Yes				7.6999998	1	0	1	1	No	No	Yes	Yes	Co-Infection	No	8.1863012	Yes	Yes	No	No	Yes	Yes	No	Yes
Unchecked	Unchecked	Unchecked	Unchecked	Unchecked	3	Male	3.5	14	Yes	No	Yes	No	23.9	0	0	0	0	No	No	No	No	No Infection	No	14.334247	Yes	Yes	Yes	No	Yes	No	No	No	No
Unchecked	Checked	Unchecked	Unchecked	Unchecked	2	Male	2.9000001	10	Yes	No	No	No	14.5	1	0	0	0	No	No	Yes	No	RSV Only	No	6.6082191	Yes	No	Yes	Yes	Yes	Yes	Yes	Yes	No
Unchecked	Unchecked	Unchecked	Unchecked	Checked	3	Male	2.3	7	Yes	No	Yes	No		1	0	0	1	No	No	Yes	Yes	Co-Infection	No	13.906849	Yes	No	Yes	Yes	Yes	Yes	Yes	No	No
Unchecked	Unchecked	Unchecked	Unchecked	Checked	4	Male	3.7	3	Yes	No	Yes	No		1	0	0	0	No	No	Yes	No	RSV Only	No	1.4136987	Yes	No	Yes	No	Yes	Yes	No	No	No
Checked	Unchecked	Unchecked	Unchecked	Unchecked	1	Female	2.5	2	Yes	No	Yes	No	5.1999998	1	0	0	0	No	No	Yes	No	RSV Only	No	.88767123	Yes	No	Yes	No	Yes	Yes	No	No	No
Unchecked	Checked	Unchecked	Unchecked	Unchecked	10	Female	1.6	7	No	No	Yes	No	33.799999	0	0	1	0	No	No	Yes	No	Rhino Only	No	1.7424657	Yes	Yes	Yes	No	Yes	Yes	No	No	No
Unchecked	Unchecked	Unchecked	Unchecked	Checked	5	Male	2.2	2	No	No	No	No	22.6	1	0	1	0	No	No	Yes	Yes	Co-Infection	No	1.8082192	Yes	No	Yes	No	Yes	Yes	No	No	No
Unchecked	Unchecked	Unchecked	Unchecked	Unchecked	6	Female	3.3	7	Yes	No	No	No	1.2	1	0	1	0	No	No	Yes	Yes	Co-Infection	No	2.0712328	Yes	No	Yes	Yes	Yes	Yes	Yes	No	No
Unchecked	Checked	Unchecked	Unchecked	Unchecked	7	Male	2.5	10	No	No	No	No	23.9	0	0	1	0	No	No	Yes	No	Rhino Only	No	9.0739727	Yes	No	Yes	Yes	Yes	Yes	Yes	Yes	No
Unchecked	Checked	Unchecked	Unchecked	Unchecked	4	Male	3.2	4	Yes	No	Yes	No		0	0	0	0	No	Yes	Yes	No	PIV Only	No	2.9260273	Yes	No	Yes	Yes	Yes	Yes	Yes	No	No
Unchecked	Unchecked	Unchecked	Unchecked	Checked	8	Female	3.0999999	2	Yes	Yes	Yes	No	11.4	1	0	1	0	No	No	Yes	Yes	Co-Infection	No	.82191783	No	No	Yes	Yes	Yes	Yes	Yes	No	No
Unchecked	Checked	Unchecked	Unchecked	Unchecked	4	Male	2	2	No	No	No	No	19.4	0	0	1	1	No	No	Yes	Yes	Co-Infection	Yes	10.290411	Yes	No	Yes	Yes	Yes	Yes	Yes	No	No
Checked	Unchecked	Unchecked	Unchecked	Unchecked	4	Female	2	5	Yes	No	Yes	No	4.0999999	1	0	1	0	No	No	Yes	Yes	Co-Infection	Yes	2.4328768	Yes	No	Yes	No	Yes	Yes	No	Yes	No
Unchecked	Unchecked	Unchecked	Unchecked	Checked	2	Male	4	2	No	No	No	No	33.299999	0	0	1	0	No	No	Yes	No	Rhino Only	No	4.6356163	No	Yes	Yes	Yes	Yes	Yes	Yes	Yes	No
Unchecked	Unchecked	Unchecked	Unchecked	Unchecked	7	Male	2	2	Yes	Yes	Yes	Yes	19.9	0	0	0	0	No	No	No	No	No Infection	No	1.6438357	Yes	No	Yes	No	Yes	Yes	No	No	No
Unchecked	Checked	Unchecked	Unchecked	Unchecked	4	Male	3.0999999	1	Yes	No	No	No	16.799999	0	0	1	0	No	No	Yes	No	Rhino Only	No	4.9643836	Yes	No	Yes	Yes	Yes	Yes	Yes	Yes	No
Checked	Unchecked	Unchecked	Unchecked	Unchecked	2	Female	2.3499999	7	No	Yes	Yes	No	21.5	1	0	0	0	No	Yes	Yes	Yes	Co-Infection	Yes	1.479452	Yes	No	Yes	No	Yes	Yes	No	Yes	No
Unchecked	Checked	Unchecked	Unchecked	Unchecked	2	Male	3.0999999	3	No	No	No	No	26	1	0	0	0	No	No	Yes	No	RSV Only	No	7.4301372	Yes	No	Yes	Yes	Yes	Yes	Yes	Yes	No
Checked	Unchecked	Unchecked	Unchecked	Unchecked	2	Female	3	7	Yes	No	No	No	3.0999999	1	0	0	1	No	No	Yes	Yes	Co-Infection	No	7.2986302	Yes	No	Yes	Yes	Yes	Yes	Yes	Yes	No
Checked	Unchecked	Unchecked	Unchecked	Unchecked	12	Male	2.0999999	5	Yes	No	No	No	26.4	0	0	1	0	No	No	Yes	No	Rhino Only	No	3.8465753	Yes	No	Yes	No	Yes	Yes	No	Yes	No
Unchecked	Unchecked	Unchecked	Unchecked	Unchecked	1	Female	3.5	2	Yes	No	No	No	6.9000001	0	0	0	0	No	No	No	No	No Infection	No	13.347945	Yes	No	No	Yes	Yes	Yes	Yes	No	No
Unchecked	Unchecked	Unchecked	Unchecked	Checked	11	Male	2.8	8	No	No	No	No	34.5	0	0	1	0	No	No	Yes	No	Rhino Only	Yes	3.9780822	Yes	No	Yes	Yes	Yes	Yes	Yes	No	No
Unchecked	Unchecked	Unchecked	Unchecked	Checked	8	Male	3.6500001	5	No	No	Yes	No	10.5	1	0	1	0	No	No	Yes	Yes	Co-Infection	No	2.0054793	No	No	Yes	Yes	Yes	Yes	Yes	Yes	No
Unchecked	Checked	Unchecked	Unchecked	Unchecked	5	Male	3.0999999	3	Yes	No	Yes	No		1	0	0	0	No	No	Yes	No	RSV Only	No	3.4849315	No	No	Yes	Yes	Yes	Yes	Yes	No	No
Checked	Unchecked	Unchecked	Unchecked	Unchecked	5	Male	3	3	Yes	No	No	No	6	1	0	1	0	No	No	Yes	Yes	Co-Infection	No	7.2328768	No	No	Yes	No	Yes	Yes	No	Yes	No
Unchecked	Unchecked	Unchecked	Checked	Unchecked	31	Male	3.4000001	1	Yes	No	No	No	13.5	0	0	0	1	No	No	Yes	No	Adeno Only	No	11.80274	Yes	No	Yes	Yes	No	Yes	No	No	No
Unchecked	Checked	Unchecked	Unchecked	Unchecked	2	Male	2.9000001	7	Yes	No	No	No	25.620001	1	0	0	0	No	No	Yes	No	RSV Only	Yes	18.279451	No	No	Yes	Yes	Yes	Yes	Yes	Yes	No
Unchecked	Unchecked	Unchecked	Unchecked	Unchecked	5	Male	4.1999998	2	Yes	No	No	No	3.5999999	0	0	0	0	No	No	No	No	No Infection	No	2.1041095	Yes	No	Yes	Yes	No	Yes	No	No	No
Unchecked	Checked	Unchecked	Unchecked	Unchecked	11	Male	4	2	Yes	No	No	No		0	0	1	0	No	No	Yes	No	Rhino Only	No	12.230137	Yes	No	Yes	No	Yes	Yes	No	No	No
Unchecked	Unchecked	Unchecked	Unchecked	Unchecked	6	Female	2.7	5	Yes	No	No	No	3.4000001	0	0	1	0	No	Yes	Yes	Yes	Co-Infection	No	2.4328768	No	No	Yes	Yes	Yes	Yes	Yes	Yes	No
Unchecked	Unchecked	Unchecked	Unchecked	Unchecked	7	Male	3	2	No	No	No	No	21.82	1	0	1	0	No	No	Yes	Yes	Co-Infection	No	2.2684932	No	No	Yes	Yes	No	Yes	No	Yes	No
Unchecked	Unchecked	Unchecked	Unchecked	Checked	7	Male	2.4000001	2	No	Yes	No	No	8.8999996	1	0	0	0	No	No	Yes	No	RSV Only	No	1.2164384	Yes	No	Yes	No	Yes	Yes	No	No	No
Unchecked	Unchecked	Unchecked	Unchecked	Checked	8	Female	2.3	5	Yes	No	Yes	No	3.5999999	1	0	1	1	No	No	Yes	Yes	Co-Infection	No	2.4657533	Yes	No	Yes	No	Yes	Yes	No	No	No
Checked	Unchecked	Unchecked	Unchecked	Unchecked	2	Female	3.5	5	Yes	No	No	No	14.7	1	0	1	0	No	No	Yes	Yes	Co-Infection	No	4.8657537	Yes	No	Yes	Yes	Yes	Yes	Yes	No	No
Unchecked	Unchecked	Unchecked	Unchecked	Unchecked	10	Male	3	1	Yes	No	No	No	.5	0	0	1	1	No	No	Yes	Yes	Co-Infection	No	1.7424657	Yes	No	Yes	Yes	No	Yes	No	No	No
Unchecked	Checked	Unchecked	Unchecked	Unchecked	2	Female	3.5	10	Yes	No	No	No	33.400002	0	0	1	0	No	No	Yes	No	Rhino Only	No	14.136987	Yes	Yes	Yes	Yes	Yes	Yes	Yes	No	No
Unchecked	Checked	Unchecked	Unchecked	Unchecked	1	Male	3	8	Yes	No	No	No	29.299999	0	0	1	0	No	No	Yes	No	Rhino Only	No	15.912329	Yes	No	Yes	Yes	Yes	Yes	Yes	No	No
Unchecked	Unchecked	Unchecked	Unchecked	Checked	4	Male	4	6	Yes	No	No	No	19.799999	1	0	0	1	No	No	Yes	Yes	Co-Infection	No	5.3260274	Yes	No	Yes	Yes	Yes	Yes	Yes	Yes	No
Unchecked	Unchecked	Unchecked	Unchecked	Unchecked	19	Female	3.3	5	No	No	Yes	No		0	0	1	0	No	No	Yes	No	Rhino Only	No	2.958904	Yes	No	Yes	No	Yes	Yes	No	Yes	No
Unchecked	Checked	Unchecked	Unchecked	Unchecked	5	Male	2	5	No	No	No	No	18.6	1	0	0	0	No	No	Yes	No	RSV Only	Yes	5.4246573	Yes	No	Yes	Yes	Yes	Yes	Yes	Yes	No
Unchecked	Unchecked	Unchecked	Unchecked	Unchecked	7	Male	3.7	2	Yes	No	No	No	4.9000001	0	0	1	1	No	No	Yes	Yes	Co-Infection	No	2.0712328	Yes	No	Yes	Yes	No	Yes	No	No	No
Unchecked	Unchecked	Unchecked	Unchecked	Unchecked	6	Female	2.0999999	1	No	No	No	No	21.5	0	0	1	0	No	No	Yes	No	Rhino Only	Yes	2.8273973	Yes	No	Yes	No	No	Yes	No	No	No
Unchecked	Checked	Unchecked	Unchecked	Unchecked	4	Male	3.5999999	2	No	No	No	No	25.700001	1	0	0	1	No	No	Yes	Yes	Co-Infection	No	6.3452053	No	No	Yes	No	Yes	Yes	No	Yes	No
Checked	Unchecked	Unchecked	Unchecked	Unchecked	2	Female	3	3	No	No	No	No	31.4	1	0	1	0	No	No	Yes	Yes	Co-Infection	No	7.5616436	Yes	No	Yes	Yes	Yes	Yes	Yes	Yes	No
Unchecked	Checked	Unchecked	Unchecked	Unchecked	6	Male	3.8	2	Yes	No	No	No		1	0	0	0	No	No	Yes	No	RSV Only	No	6.3123288	Yes	No	Yes	Yes	Yes	Yes	Yes	Yes	No
Unchecked	Unchecked	Unchecked	Unchecked	Checked	6	Male	3.3499999	4	Yes	No	Yes	No	5.1199999	0	0	0	0	No	Yes	Yes	No	PIV Only	No	1.4136987	Yes	No	Yes	Yes	Yes	Yes	Yes	No	No
Unchecked	Unchecked	Unchecked	Unchecked	Unchecked	7	Female	4	1	Yes	No	No	No	16.530001	0	0	1	0	No	No	Yes	No	Rhino Only	No	14.69589	Yes	No	Yes	Yes	No	Yes	No	Yes	No
Checked	Unchecked	Unchecked	Unchecked	Unchecked	6	Male	3.5	6	No	No	No	No	34.299999	1	0	0	0	No	No	Yes	No	RSV Only	No	1.9726027	Yes	No	Yes	No	Yes	Yes	No	Yes	No
Unchecked	Unchecked	Unchecked	Unchecked	Unchecked	11	Female	1.8	4	No	Yes	Yes	No	17	1	0	0	0	No	No	Yes	No	RSV Only	Yes	1.7753425	Yes	No	Yes	No	Yes	Yes	No	No	No
Unchecked	Unchecked	Unchecked	Unchecked	Unchecked	5	Female	2	1	No	No	No	No		0	0	1	0	No	No	Yes	No	Rhino Only	No	.88767123	Yes	No	Yes	Yes	No	Yes	No	No	No
Unchecked	Checked	Unchecked	Unchecked	Unchecked	6	Male	3	2	Yes	No	No	No		0	0	1	1	No	No	Yes	Yes	Co-Infection	No	8.3178082	Yes	No	Yes	No	Yes	Yes	No	Yes	No
Unchecked	Unchecked	Unchecked	Unchecked	Checked	2	Female	2	1	Yes	No	No	No	18.9	1	0	0	0	No	No	Yes	No	RSV Only	No	12.558904	Yes	No	Yes	Yes	Yes	Yes	Yes	Yes	No
Unchecked	Unchecked	Unchecked	Unchecked	Unchecked	7	Male	2.3	5	No	No	No	No	31.299999	0	0	1	0	No	No	Yes	No	Rhino Only	Yes	2.0712328	Yes	No	Yes	Yes	Yes	Yes	Yes	No	No
Unchecked	Checked	Unchecked	Unchecked	Unchecked	5	Female	2.7	3	Yes	No	No	No	26.52	1	0	1	0	No	No	Yes	Yes	Co-Infection	No	2.6630137	No	No	Yes	No	Yes	Yes	No	No	No
Unchecked	Unchecked	Unchecked	Unchecked	Unchecked	6	Female	2.8	1	Yes	No	No	No		0	0	0	0	No	No	No	No	No Infection	No	1.8082192	Yes	No	Yes	Yes	No	Yes	No	No	No
Checked	Unchecked	Unchecked	Unchecked	Unchecked	9	Male	1.7	2	No	No	Yes	No	38.5	0	1	0	0	No	No	Yes	No	MPV Only	Yes	9.2383566	Yes	Yes	No	Yes	Yes	Yes	Yes	Yes	No
Unchecked	Checked	Unchecked	Unchecked	Unchecked	4	Male	3	3	Yes	No	No	No	20.6	0	0	0	0	No	No	No	No	No Infection	No	10.323288	Yes	No	Yes	Yes	Yes	Yes	Yes	No	No
Unchecked	Checked	Unchecked	Unchecked	Unchecked	5	Female	1.8	5	No	No	No	No	36.299999	0	1	0	1	No	No	Yes	Yes	Co-Infection	Yes	13.578082	Yes	Yes	Yes	Yes	Yes	Yes	Yes	No	No
Unchecked	Checked	Unchecked	Unchecked	Unchecked	7	Female	3.1500001	2	Yes	No	Yes	No		1	0	0	0	No	No	Yes	No	RSV Only	No	6.6410961	No	Yes	Yes	Yes	Yes	Yes	Yes	No	No
Unchecked	Unchecked	Unchecked	Unchecked	Unchecked	10	Male	3.6400001	15	No	No	No	No	5.3000002	0	0	1	0	No	No	Yes	No	Rhino Only	No	.49315068	No	No	Yes	Yes	No	No	No	Yes	No
Checked	Unchecked	Unchecked	Unchecked	Unchecked	5	Male	4.5	5	Yes	No	Yes	No	.5	1	0	0	1	No	No	Yes	Yes	Co-Infection	No	1.939726	Yes	No	Yes	No	Yes	Yes	No	No	No
Unchecked	Checked	Unchecked	Unchecked	Unchecked	1	Female	3	1	Yes	No	No	No	12.4	0	0	1	1	No	No	Yes	Yes	Co-Infection	No	12.19726	Yes	No	Yes	Yes	Yes	Yes	Yes	Yes	No
Unchecked	Checked	Unchecked	Unchecked	Unchecked	4	Female	3.75	4	No	No	No	No	29.5	1	0	1	0	No	No	Yes	Yes	Co-Infection	No	6.6082191	Yes	No	Yes	Yes	Yes	Yes	Yes	Yes	No
Unchecked	Unchecked	Unchecked	Unchecked	Unchecked	18	Male	3	1	No	Yes	Yes	No	29.4	0	0	1	0	No	No	Yes	No	Rhino Only	No	1.479452	Yes	No	Yes	No	No	Yes	No	No	Yes
Unchecked	Checked	Unchecked	Unchecked	Unchecked	2	Female	3.5	1	Yes	No	Yes	No	12.9	0	0	0	1	No	Yes	Yes	Yes	Co-Infection	No	12.361644	No	No	Yes	No	Yes	Yes	No	No	No
Unchecked	Unchecked	Unchecked	Unchecked	Checked	2	Female	2.2	4	Yes	No	No	No	.5	1	0	0	0	No	No	Yes	No	RSV Only	No	1.1178082	Yes	No	Yes	No	Yes	Yes	No	No	No
Unchecked	Unchecked	Unchecked	Unchecked	Unchecked	3	Male	3.0999999	3	Yes	No	No	No	11.59	0	0	0	0	No	No	No	No	No Infection	No	2.2356164	Yes	No	Yes	Yes	No	Yes	No	No	No
Unchecked	Checked	Unchecked	Unchecked	Unchecked	3	Female	1.8	3	No	No	No	No	40.5	1	0	0	0	No	No	Yes	No	RSV Only	Yes	8.9095888	No	Yes	Yes	Yes	Yes	Yes	Yes	No	No
Unchecked	Unchecked	Unchecked	Unchecked	Checked	2	Male	3.5	1	Yes	No	Yes	No	10.1	0	1	0	0	No	No	Yes	No	MPV Only	No	2.5315068	Yes	No	Yes	Yes	Yes	Yes	Yes	No	No
Unchecked	Unchecked	Unchecked	Unchecked	Checked	5	Female	4	3	Yes	No	No	No	2.5	1	0	0	0	No	No	Yes	No	RSV Only	No	1.249315	Yes	No	Yes	Yes	Yes	Yes	Yes	No	No
Unchecked	Checked	Unchecked	Unchecked	Unchecked	2	Male	2.8	4	No	No	No	No	20.700001	1	0	1	0	No	No	Yes	Yes	Co-Infection	Yes	4.2739725	Yes	Yes	Yes	No	Yes	Yes	No	Yes	No
Unchecked	Unchecked	Unchecked	Unchecked	Unchecked	8	Female	3.2	3	No	No	No	No		1	0	1	0	No	No	Yes	Yes	Co-Infection	No	.95342463	Yes	No	Yes	Yes	Yes	Yes	Yes	No	No
Checked	Unchecked	Unchecked	Unchecked	Unchecked	4	Male	3.1500001	7	Yes	No	Yes	No	19.700001	1	0	0	0	No	No	Yes	No	RSV Only	No	13.347945	Yes	No	Yes	Yes	Yes	Yes	Yes	Yes	No
Unchecked	Unchecked	Unchecked	Checked	Unchecked	4	Male	3.2	1	Yes	No	No	No	11.7	0	0	1	0	No	No	Yes	No	Rhino Only	No	5.2602739	Yes	No	Yes	Yes	Yes	Yes	Yes	No	No
Checked	Unchecked	Unchecked	Unchecked	Unchecked	4	Male	2.8	7	Yes	No	No	No		1	0	1	1	No	No	Yes	Yes	Co-Infection	No	5.0630136	Yes	No	Yes	No	Yes	Yes	No	No	No
Unchecked	Checked	Unchecked	Unchecked	Unchecked	4	Male	3.5	2	Yes	No	No	No	12	0	0	0	0	No	No	No	No	No Infection	No	11.736986	Yes	Yes	Yes	No	Yes	Yes	No	No	No
Unchecked	Unchecked	Unchecked	Unchecked	Unchecked	3	Female	3.0999999	3	No	No	Yes	No	32.299999	1	0	0	0	No	No	Yes	No	RSV Only	No	1.0520548	No	No	Yes	No	Yes	Yes	No	No	No
Unchecked	Checked	Unchecked	Unchecked	Unchecked	2	Male	3.075	10	No	No	No	No	29.5	1	0	1	0	No	No	Yes	Yes	Co-Infection	No	4.7671232	Yes	No	Yes	Yes	Yes	Yes	Yes	No	No
Checked	Unchecked	Unchecked	Unchecked	Unchecked	6	Male	3.2	3	No	No	Yes	No	13.3	1	0	0	1	No	No	Yes	Yes	Co-Infection	No	4.241096	Yes	No	Yes	No	Yes	Yes	No	No	No
Unchecked	Checked	Unchecked	Unchecked	Unchecked	4	Female	3.7	5	Yes	No	No	No	5.1999998	1	0	0	0	No	No	Yes	No	RSV Only	No	10.980822	No	No	Yes	Yes	Yes	Yes	Yes	Yes	No
Unchecked	Unchecked	Unchecked	Checked	Unchecked	2	Male	3.2	1	Yes	No	No	No		0	0	0	0	No	No	No	No	No Infection	No	1.249315	Yes	No	No	No	No	Yes	No	No	No
Unchecked	Unchecked	Unchecked	Unchecked	Unchecked	6	Female	3.8	4	Yes	No	No	No	2.8	1	0	0	0	No	No	Yes	No	RSV Only	No	.49315068	No	No	Yes	No	Yes	Yes	No	No	No
Unchecked	Unchecked	Unchecked	Unchecked	Unchecked	4	Female	2.5	1	Yes	No	No	No	5.6999998	0	0	0	0	No	No	No	No	No Infection	No	.49315068	Yes	No	Yes	No	No	Yes	No	No	No
Unchecked	Unchecked	Unchecked	Checked	Unchecked	5	Female	2	2	No	No	No	No	29.299999	0	0	0	0	No	No	No	No	No Infection	No	18.213699	No	No	Yes	Yes	No	Yes	No	No	No
Unchecked	Unchecked	Unchecked	Unchecked	Checked	2	Female	3	4	Yes	No	No	No	1.7	1	0	0	0	No	No	Yes	No	RSV Only	No	1.019178	Yes	No	No	No	Yes	Yes	No	No	No
Unchecked	Unchecked	Unchecked	Unchecked	Unchecked	0	Female	3.0999999	3	Yes	No	Yes	No		0	0	1	0	No	No	Yes	No	Rhino Only	No	5.2602739	Yes	No	No	No	Yes	Yes	No	Yes	No
Unchecked	Unchecked	Unchecked	Unchecked	Checked	7	Male	4.5	7	Yes	No	No	No	23.16	1	0	1	0	No	No	Yes	Yes	Co-Infection	No	1.5780822	No	No	Yes	Yes	Yes	Yes	Yes	Yes	No
Unchecked	Unchecked	Unchecked	Unchecked	Unchecked	5	Female	2.95	3	Yes	No	Yes	No	53	0	0	1	0	No	No	Yes	No	Rhino Only	No	10.257534	Yes	Yes	Yes	No	Yes	Yes	No	No	No
Unchecked	Unchecked	Unchecked	Unchecked	Checked	6	Male	1.2	1	Yes	No	No	No	16.700001	0	0	1	1	No	No	Yes	Yes	Co-Infection	Yes	18.641096	Yes	No	Yes	Yes	Yes	Yes	Yes	No	No
Unchecked	Unchecked	Unchecked	Unchecked	Checked	7	Male	3.0999999	7	No	No	No	No	22	1	0	1	0	No	No	Yes	Yes	Co-Infection	No	1.5123287	Yes	No	Yes	No	Yes	Yes	No	No	No
Unchecked	Checked	Unchecked	Unchecked	Unchecked	6	Male	3	2	Yes	No	No	No	2.9000001	1	0	0	0	No	No	Yes	No	RSV Only	No	3.9780822	Yes	No	Yes	Yes	Yes	Yes	Yes	No	No
Unchecked	Unchecked	Unchecked	Unchecked	Unchecked	2	Male	3	1	No	No	No	No	27.02	0	0	1	0	No	No	Yes	No	Rhino Only	No	4.4054794	Yes	No	Yes	Yes	No	Yes	No	No	No
Unchecked	Unchecked	Unchecked	Unchecked	Unchecked	1	Male	2.7	3	Yes	No	No	No	24.299999	0	0	1	0	No	No	Yes	No	Rhino Only	No	6.9698629	Yes	No	No	No	Yes	Yes	No	No	No
Unchecked	Unchecked	Unchecked	Unchecked	Unchecked	7	Male	3.75	2	Yes	No	No	No	4	1	0	1	0	No	No	Yes	Yes	Co-Infection	No	1.5780822	Yes	No	Yes	Yes	Yes	Yes	Yes	No	No
Checked	Unchecked	Unchecked	Unchecked	Unchecked	4	Female	2.9000001	4	Yes	No	No	No	33.5	0	1	0	0	No	No	Yes	No	MPV Only	No	5.9178081	No	No	No	Yes	Yes	Yes	Yes	No	No
Unchecked	Checked	Unchecked	Unchecked	Unchecked	11	Male	3.5	3	Yes	Yes	No	No	21.9	0	0	0	0	No	No	No	No	No Infection	No	4.8000002	Yes	No	Yes	Yes	Yes	Yes	Yes	Yes	No
Unchecked	Unchecked	Unchecked	Unchecked	Checked	0	Female	3.3	2	Yes	No	Yes	No	34	0	0	0	1	No	No	Yes	No	Adeno Only	No	12.263014	Yes	Yes	Yes	No	Yes	Yes	No	Yes	No
Unchecked	Unchecked	Unchecked	Unchecked	Unchecked	2	Male	3.5999999	1	Yes	No	No	No	1.4	0	0	0	1	No	No	Yes	No	Adeno Only	No	1.8410959	Yes	No	Yes	No	No	Yes	No	No	No
Unchecked	Unchecked	Unchecked	Unchecked	Unchecked	5	Male	2.95	5	Yes	No	Yes	No	10.7	1	0	0	1	No	No	Yes	Yes	Co-Infection	No	1.6767123	Yes	No	Yes	No	Yes	Yes	No	Yes	No
Unchecked	Checked	Unchecked	Unchecked	Unchecked	2	Male	3.1500001	3	Yes	No	No	No	7.1999998	1	0	0	1	No	No	Yes	Yes	Co-Infection	No	15.978083	No	No	Yes	Yes	Yes	Yes	Yes	Yes	No
Unchecked	Unchecked	Checked	Unchecked	Unchecked	1	Female	3.3	1	Yes	No	No	No	15.1	0	0	1	1	No	No	Yes	Yes	Co-Infection	No	14.169863	Yes	No	Yes	Yes	No	Yes	No	No	No
Unchecked	Unchecked	Unchecked	Checked	Unchecked	1	Male	2.7	1	Yes	No	No	No	11	0	0	0	0	No	No	No	No	No Infection	No	9.5671234	Yes	No	No	Yes	No	Yes	No	No	No
Unchecked	Checked	Unchecked	Unchecked	Unchecked	1	Male	3.5	4	No	No	No	No	11.1	1	0	0	0	No	No	Yes	No	RSV Only	No	6.4767122	Yes	No	Yes	No	Yes	Yes	No	Yes	No
Unchecked	Unchecked	Unchecked	Unchecked	Checked	5	Male	1.8	1	No	No	Yes	No	50.25	0	1	1	0	No	No	Yes	Yes	Co-Infection	Yes	5.9835615	Yes	No	Yes	Yes	Yes	Yes	Yes	No	No
Unchecked	Unchecked	Unchecked	Unchecked	Unchecked	4	Male	3.5999999	4	No	Yes	No	No	30.700001	0	0	1	0	No	No	Yes	No	Rhino Only	No	2.8273973	No	No	No	No	Yes	Yes	No	No	No
Unchecked	Unchecked	Unchecked	Unchecked	Unchecked	5	Male	3.4000001	2	No	No	Yes	No	14.4	0	0	1	0	No	No	Yes	No	Rhino Only	No	2.49863	Yes	No	Yes	Yes	Yes	Yes	Yes	No	No
Unchecked	Unchecked	Unchecked	Unchecked	Unchecked	2	Male	4	1	Yes	No	No	No	5	0	0	0	0	No	No	No	No	No Infection	No	.065753423	Yes	No	Yes	No	No	Yes	No	No	No
Unchecked	Unchecked	Unchecked	Unchecked	Unchecked	7	Male	3.4000001	1	No	No	No	No		0	0	0	0	No	No	No	No	No Infection	No	.98630136	Yes	No	Yes	Yes	No	Yes	No	No	No
Checked	Unchecked	Unchecked	Unchecked	Unchecked	4	Male	3.7	2	No	No	No	No	19.700001	1	0	1	0	No	No	Yes	Yes	Co-Infection	No	1.6767123	Yes	No	Yes	No	Yes	Yes	No	Yes	No
Unchecked	Checked	Unchecked	Unchecked	Unchecked	3	Male	3.3	3	Yes	No	No	No	4.9000001	0	1	1	0	No	No	Yes	Yes	Co-Infection	No	2.9260273	Yes	No	Yes	Yes	Yes	Yes	Yes	No	No
Checked	Unchecked	Unchecked	Unchecked	Unchecked	2	Male	3.46	3	Yes	No	No	No		1	0	0	0	No	No	Yes	No	RSV Only	No	2.7945206	Yes	No	Yes	No	Yes	Yes	No	No	No
Unchecked	Checked	Unchecked	Unchecked	Unchecked	3	Female	2.5	7	Yes	No	No	No	10.6	0	0	1	0	No	No	Yes	No	Rhino Only	No	5.5561643	No	No	Yes	Yes	Yes	Yes	Yes	No	No
Checked	Unchecked	Unchecked	Unchecked	Unchecked	1	Male	3.5999999	5	Yes	No	Yes	No	.5	1	0	0	0	No	No	Yes	No	RSV Only	No	1.3150685	Yes	No	No	No	Yes	Yes	No	No	No
Unchecked	Unchecked	Unchecked	Unchecked	Checked	6	Female	3.5	1	No	Yes	Yes	No	26.799999	0	0	1	0	No	No	Yes	No	Rhino Only	No	11.112329	No	Yes	Yes	Yes	No	Yes	No	Yes	No
Unchecked	Checked	Unchecked	Unchecked	Unchecked	8	Male	3	3	No	No	No	No	32.299999	0	1	0	0	No	No	Yes	No	MPV Only	Yes	16.438356	Yes	Yes	Yes	No	Yes	Yes	No	Yes	No
Unchecked	Unchecked	Unchecked	Unchecked	Checked	3	Female	3	2	No	No	No	No		0	0	0	0	No	No	No	No	No Infection	No	3.419178	Yes	No	Yes	Yes	Yes	Yes	Yes	Yes	No
Unchecked	Unchecked	Unchecked	Unchecked	Unchecked	2	Male	.89999998	5	No	No	Yes	No		1	0	0	1	No	No	Yes	Yes	Co-Infection	Yes	2.5315068	No	No	Yes	No	Yes	Yes	No	No	No
Unchecked	Checked	Unchecked	Unchecked	Unchecked	1	Female	3.5999999	1	No	No	No	No	14.7	0	0	0	0	No	No	No	No	No Infection	No	16.70137	Yes	No	Yes	Yes	Yes	Yes	Yes	Yes	No
Unchecked	Unchecked	Unchecked	Unchecked	Unchecked	9	Male	3	4	No	No	No	No	11.5	0	0	0	0	No	No	No	No	No Infection	No	1.5123287	Yes	No	Yes	Yes	Yes	Yes	Yes	No	No
Unchecked	Checked	Unchecked	Unchecked	Unchecked	2	Female	3	7	Yes	No	No	No	12.7	0	0	0	0	No	No	No	No	No Infection	No	5.5232878	Yes	No	Yes	No	Yes	Yes	No	No	No
Unchecked	Unchecked	Unchecked	Unchecked	Checked	16	Male	3.0999999	1	No	Yes	No	No	23.700001	0	0	0	0	No	Yes	Yes	No	PIV Only	No	5.7205482	Yes	Yes	Yes	Yes	Yes	Yes	Yes	Yes	No
Checked	Unchecked	Unchecked	Unchecked	Unchecked	2	Male	3.8	3	No	No	No	No	26.299999	0	1	0	0	No	No	Yes	No	MPV Only	No	6.3123288	Yes	No	Yes	Yes	Yes	Yes	Yes	No	No
Unchecked	Checked	Unchecked	Unchecked	Unchecked	6	Female	3	3	Yes	No	No	No	8	0	0	0	1	No	No	Yes	No	Adeno Only	No	15.057534	Yes	No	Yes	Yes	Yes	Yes	Yes	No	No
Unchecked	Checked	Unchecked	Unchecked	Unchecked	5	Male	3.7	2	Yes	No	No	No	19.6	1	0	0	0	No	No	Yes	No	RSV Only	No	6.838356	Yes	No	Yes	No	Yes	Yes	No	Yes	No
Unchecked	Unchecked	Unchecked	Unchecked	Unchecked	4	Female	3	2	No	No	No	No	31.799999	0	0	0	0	No	No	No	No	No Infection	No	1.1835617	Yes	No	Yes	Yes	Yes	Yes	Yes	No	No
Unchecked	Checked	Unchecked	Unchecked	Unchecked	5	Male	2	7	Yes	No	No	No	1.4	1	0	0	0	No	No	Yes	No	RSV Only	Yes	21.534246	Yes	Yes	Yes	Yes	Yes	Yes	Yes	Yes	No
Checked	Unchecked	Unchecked	Unchecked	Unchecked	2	Male	3.5	7	No	No	Yes	No	26.799999	1	1	0	0	No	No	Yes	Yes	Co-Infection	No	14.761643	No	No	Yes	Yes	Yes	Yes	Yes	Yes	No
Unchecked	Checked	Unchecked	Unchecked	Unchecked	2	Male	3.2	3	No	No	No	No	34.900002	1	0	1	1	No	No	Yes	Yes	Co-Infection	No	7.5616436	No	No	Yes	Yes	Yes	Yes	Yes	Yes	No
Unchecked	Unchecked	Unchecked	Unchecked	Unchecked	8	Male	3	4	No	No	Yes	No	39.299999	1	0	1	0	No	No	Yes	Yes	Co-Infection	No	2.1041095	No	No	Yes	Yes	Yes	Yes	Yes	Yes	No
Unchecked	Checked	Unchecked	Unchecked	Unchecked	4	Male	4	4	Yes	No	No	No	19.700001	0	1	0	0	No	No	Yes	No	MPV Only	No	8.1534243	Yes	No	Yes	Yes	Yes	Yes	Yes	Yes	No
Unchecked	Checked	Unchecked	Unchecked	Unchecked	9	Female	3	3	Yes	No	Yes	No	23.700001	0	0	0	0	No	No	No	No	No Infection	No	11.967123	Yes	No	Yes	Yes	Yes	Yes	Yes	No	No
Unchecked	Checked	Unchecked	Unchecked	Unchecked	7	Male	3.2	3	No	No	No	No	28.799999	0	0	0	0	No	No	No	No	No Infection	No	16.339725	Yes	No	Yes	Yes	Yes	Yes	Yes	No	No
Checked	Unchecked	Unchecked	Unchecked	Unchecked	6	Male	3.1500001	4	No	No	No	No	27.1	1	0	1	0	No	No	Yes	Yes	Co-Infection	No	4.339726	Yes	No	Yes	Yes	Yes	Yes	Yes	Yes	No
Unchecked	Checked	Unchecked	Unchecked	Unchecked	1	Male	2.2	9	Yes	No	No	No	30.700001	0	1	0	1	No	No	Yes	Yes	Co-Infection	No	18.509588	Yes	No	Yes	Yes	Yes	Yes	Yes	Yes	No
Checked	Unchecked	Unchecked	Unchecked	Unchecked	3	Male	3.5999999	7	Yes	No	No	No		0	0	0	1	No	No	Yes	No	Adeno Only	No	13.380822	No	No	No	No	Yes	Yes	No	Yes	No
Checked	Unchecked	Unchecked	Unchecked	Unchecked	4	Male	3.25	3	Yes	No	Yes	No	32	1	0	1	1	No	No	Yes	Yes	Co-Infection	No	1.8410959	Yes	No	Yes	No	Yes	Yes	No	No	No
Unchecked	Unchecked	Unchecked	Unchecked	Unchecked	3	Male	3.3	7	Yes	Yes	Yes	No	31.9	1	0	0	0	No	No	Yes	No	RSV Only	No	2.1041095	No	No	Yes	No	Yes	Yes	No	No	No
Unchecked	Checked	Unchecked	Unchecked	Unchecked	3	Female	3.5999999	4	Yes	Yes	Yes	No	18.66	0	0	1	0	No	No	Yes	No	Rhino Only	No	2.9260273	Yes	Yes	Yes	No	Yes	Yes	No	No	No
Unchecked	Unchecked	Unchecked	Unchecked	Unchecked	3	Female	3	3	No	No	No	No	22.200001	0	0	1	0	No	Yes	Yes	Yes	Co-Infection	No	2.0054793	Yes	No	Yes	Yes	No	Yes	No	No	No
Unchecked	Unchecked	Unchecked	Unchecked	Unchecked	5	Female	3.5999999	2	Yes	No	No	No		0	0	1	1	No	No	Yes	Yes	Co-Infection	No	2.6958904	Yes	No	Yes	Yes	No	Yes	No	No	No
Unchecked	Checked	Unchecked	Unchecked	Unchecked	4	Male	3.6500001	7	Yes	No	No	No	27.799999	0	0	0	1	No	No	Yes	No	Adeno Only	No	11.408219	Yes	No	Yes	Yes	Yes	Yes	Yes	Yes	No
Checked	Unchecked	Unchecked	Unchecked	Unchecked	7	Female	3.5	3	Yes	No	Yes	No	.5	1	0	1	0	No	No	Yes	Yes	Co-Infection	No	4.6027398	Yes	No	No	Yes	Yes	Yes	Yes	Yes	No
Unchecked	Unchecked	Unchecked	Unchecked	Unchecked	9	Female	2.5	4	No	No	No	No	7.4000001	1	0	0	0	No	No	Yes	No	RSV Only	No	.55890411	Yes	No	Yes	No	Yes	Yes	No	No	No
Checked	Unchecked	Unchecked	Unchecked	Unchecked	2	Male	3.25	5	Yes	No	No	No	16.5	1	0	0	0	No	No	Yes	No	RSV Only	No	5.0630136	No	No	Yes	No	Yes	Yes	No	Yes	No
Unchecked	Unchecked	Unchecked	Unchecked	Unchecked	6	Male	2.8	1	Yes	No	No	No	4.4000001	0	0	0	0	No	No	No	No	No Infection	Yes	.55890411	Yes	No	Yes	No	No	Yes	No	No	No
Checked	Unchecked	Unchecked	Unchecked	Unchecked	4	Female	3.9000001	4	Yes	No	No	No	1.1	1	0	0	0	No	No	Yes	No	RSV Only	No	1.8410959	Yes	No	No	No	Yes	Yes	No	No	No
Unchecked	Unchecked	Unchecked	Checked	Unchecked	5	Male	3.3	2	Yes	No	No	No	36.799999	0	0	0	1	No	No	Yes	No	Adeno Only	No	7.9232879	Yes	No	Yes	Yes	Yes	Yes	Yes	No	No
Unchecked	Unchecked	Unchecked	Unchecked	Checked	18	Female	4	1	Yes	Yes	Yes	Yes	21.4	0	0	1	0	No	No	Yes	No	Rhino Only	No	6.2794518	No	No	Yes	Yes	No	Yes	No	No	No
Unchecked	Unchecked	Unchecked	Unchecked	Checked	6	Female	2.95	3	Yes	No	Yes	No	3	1	0	0	0	No	No	Yes	No	RSV Only	No	1.3808219	No	No	Yes	No	Yes	Yes	No	No	No
Unchecked	Unchecked	Unchecked	Unchecked	Unchecked	9	Female	2.5	10	No	No	Yes	No	17.299999	0	0	1	0	No	No	Yes	No	Rhino Only	Yes	1.479452	Yes	No	Yes	No	Yes	Yes	No	Yes	No
Unchecked	Checked	Unchecked	Unchecked	Unchecked	8	Male	4.3000002	2	Yes	No	No	No	24	0	1	0	0	No	No	Yes	No	MPV Only	No	8.8438358	Yes	No	Yes	Yes	Yes	Yes	Yes	Yes	No
Unchecked	Unchecked	Unchecked	Unchecked	Unchecked	10	Male	1.7	1	No	No	No	No	11.7	0	0	0	0	No	Yes	Yes	No	PIV Only	Yes	2.4000001	No	No	Yes	Yes	No	Yes	No	No	No
Unchecked	Unchecked	Unchecked	Unchecked	Unchecked	6	Male	4.4000001	3	Yes	No	No	No	16	0	0	0	0	No	No	No	No	No Infection	No	1.5123287	Yes	Yes	Yes	Yes	No	Yes	No	Yes	No
Unchecked	Unchecked	Unchecked	Unchecked	Unchecked	11	Male	3.55	1	Yes	No	Yes	No	12.7	0	0	1	0	No	Yes	Yes	Yes	Co-Infection	No	.8547945	No	No	Yes	Yes	Yes	Yes	Yes	No	No
Checked	Unchecked	Unchecked	Unchecked	Unchecked	4	Female	2.3499999	4	No	No	No	No	26.799999	1	0	0	0	No	No	Yes	No	RSV Only	No	1.8410959	No	No	Yes	No	Yes	Yes	No	No	No
Checked	Unchecked	Unchecked	Unchecked	Unchecked	7	Male	3.0999999	2	Yes	No	Yes	No	33.5	1	0	0	0	No	No	Yes	No	RSV Only	No	11.342465	Yes	No	Yes	Yes	Yes	Yes	Yes	Yes	No
Unchecked	Unchecked	Unchecked	Unchecked	Checked	6	Female	1.6	2	No	No	Yes	No	22.700001	0	0	1	0	No	No	Yes	No	Rhino Only	Yes	4.8328767	Yes	No	Yes	Yes	Yes	Yes	Yes	No	No
Unchecked	Unchecked	Unchecked	Unchecked	Unchecked	6	Female	3	7	No	No	No	No		0	0	1	1	No	No	Yes	Yes	Co-Infection	No	3.0575342	Yes	No	Yes	Yes	No	Yes	No	No	No
Unchecked	Unchecked	Unchecked	Unchecked	Unchecked	6	Male	1.5	4	No	No	No	No	9.04	0	0	0	0	No	No	No	No	No Infection	No	.69041097	Yes	No	Yes	No	No	Yes	No	No	No
Checked	Unchecked	Unchecked	Unchecked	Unchecked	4	Male	3.5999999	4	Yes	No	No	No	2.3	1	0	1	0	No	No	Yes	Yes	Co-Infection	No	3.1890411	Yes	No	Yes	Yes	Yes	Yes	Yes	No	No
Unchecked	Checked	Unchecked	Unchecked	Unchecked	3	Male	3	2	Yes	No	No	No	6.8000002	1	0	1	0	No	No	Yes	Yes	Co-Infection	No	22.816439	No	No	Yes	No	Yes	Yes	No	No	No
Unchecked	Checked	Unchecked	Unchecked	Unchecked	3	Male	3.3	3	Yes	No	Yes	No	24.4	1	0	0	0	No	No	Yes	No	RSV Only	No	9.3041096	Yes	No	Yes	Yes	Yes	Yes	Yes	Yes	No
Unchecked	Unchecked	Unchecked	Unchecked	Unchecked	6	Female	3.25	10	No	No	No	No	6	1	1	0	0	No	No	Yes	Yes	Co-Infection	No	.92054796	Yes	No	Yes	No	Yes	Yes	No	No	No
Unchecked	Unchecked	Unchecked	Unchecked	Unchecked	4	Female	2.4000001	1	Yes	Yes	Yes	No	5.8000002	0	0	1	0	No	No	Yes	No	Rhino Only	No	1.0520548	Yes	No	Yes	No	No	Yes	No	No	No
Unchecked	Unchecked	Checked	Unchecked	Unchecked	1	Male	3	1	No	No	No	No	32.299999	0	0	0	1	No	No	Yes	No	Adeno Only	No	12.328767	Yes	No	No	Yes	No	Yes	No	Yes	No
Unchecked	Unchecked	Unchecked	Unchecked	Unchecked	8	Female	3	1	Yes	No	No	No	3.5	0	0	0	0	No	No	No	No	No Infection	No	1.6767123	No	No	Yes	Yes	No	Yes	No	No	No
Unchecked	Unchecked	Unchecked	Unchecked	Unchecked	2	Male	2.2	6	Yes	No	No	No	9.6999998	1	0	1	0	No	No	Yes	Yes	Co-Infection	No	.92054796	Yes	No	Yes	No	Yes	Yes	No	No	No
Unchecked	Unchecked	Unchecked	Unchecked	Unchecked	6	Female	2.7	1	No	No	No	No	18.700001	0	0	0	0	No	No	No	No	No Infection	No	2.4657533	Yes	No	Yes	Yes	No	Yes	No	No	No
Unchecked	Unchecked	Unchecked	Unchecked	Unchecked	5	Male	2.5	3	No	No	Yes	No	8.7700005	0	0	0	0	No	No	No	No	No Infection	Yes	.65753424	Yes	No	Yes	No	Yes	Yes	No	No	No
Unchecked	Unchecked	Unchecked	Unchecked	Checked	4	Male	3.5	7	No	No	No	No	19.5	1	0	0	1	No	No	Yes	Yes	Co-Infection	No	6.838356	Yes	No	Yes	No	Yes	Yes	No	No	No
Unchecked	Unchecked	Unchecked	Unchecked	Checked	12	Male	4	2	No	No	No	No	6.4000001	1	0	0	0	No	No	Yes	No	RSV Only	No	.42739725	No	No	Yes	No	Yes	Yes	No	No	No
Unchecked	Checked	Unchecked	Unchecked	Unchecked	4	Male	3.0999999	2	No	No	Yes	No	30.4	0	0	1	0	No	No	Yes	No	Rhino Only	No	9.7972603	No	No	Yes	No	Yes	Yes	No	No	No
Checked	Unchecked	Unchecked	Unchecked	Unchecked	6	Male	3	4	No	No	No	No	13.9	1	0	0	0	No	No	Yes	No	RSV Only	No	1.6438357	Yes	No	Yes	No	Yes	Yes	No	No	No
Unchecked	Unchecked	Unchecked	Unchecked	Unchecked	3	Female	2.5	6	No	No	Yes	No		1	0	0	0	No	No	Yes	No	RSV Only	No	2.7287672	Yes	No	Yes	No	Yes	Yes	No	Yes	No
Unchecked	Unchecked	Unchecked	Unchecked	Unchecked	5	Female	2.75	1	Yes	No	No	No	5.8000002	0	0	1	0	No	No	Yes	No	Rhino Only	No	1.3479452	Yes	No	Yes	Yes	No	Yes	No	No	No
Unchecked	Unchecked	Unchecked	Unchecked	Checked	9	Male	3.4000001	2	Yes	Yes	Yes	Yes	.5	1	0	0	0	No	No	Yes	No	RSV Only	No	5.2602739	No	No	Yes	No	Yes	Yes	No	No	No
Unchecked	Checked	Unchecked	Unchecked	Unchecked	3	Male	3.7	1	Yes	No	No	No	22.4	0	0	0	0	No	No	No	No	No Infection	No	2.4657533	Yes	No	Yes	Yes	Yes	Yes	Yes	No	No
Unchecked	Unchecked	Unchecked	Unchecked	Checked	9	Male	3.2	3	No	No	Yes	No	33.799999	1	0	0	0	No	No	Yes	No	RSV Only	No	8.4493151	No	Yes	Yes	Yes	Yes	Yes	Yes	Yes	No
Checked	Unchecked	Unchecked	Unchecked	Unchecked	4	Male	3	2	Yes	No	No	No	12.27	0	1	0	0	No	No	Yes	No	MPV Only	No	9.6986303	No	No	Yes	Yes	Yes	Yes	Yes	No	No
Unchecked	Unchecked	Unchecked	Unchecked	Unchecked	5	Female	3	1	Yes	No	No	No	7.4000001	0	1	1	0	No	No	Yes	Yes	Co-Infection	No	2.0054793	Yes	No	Yes	Yes	Yes	Yes	Yes	No	No
Unchecked	Unchecked	Unchecked	Unchecked	Checked	7	Male	3.2	3	Yes	No	No	No	13.5	0	0	0	0	No	No	No	No	No Infection	No	22.093151	Yes	No	Yes	Yes	Yes	Yes	Yes	Yes	No
Unchecked	Unchecked	Unchecked	Unchecked	Unchecked	1	Male	3.7	1	No	No	Yes	No	14.5	1	0	0	1	No	No	Yes	Yes	Co-Infection	No	.8547945	Yes	No	Yes	No	Yes	Yes	No	No	No
Checked	Unchecked	Unchecked	Unchecked	Unchecked	3	Male	3.7	3	No	No	No	No	13.7	1	0	0	0	No	No	Yes	No	RSV Only	No	5.950685	Yes	No	Yes	Yes	Yes	Yes	Yes	Yes	No
Unchecked	Checked	Unchecked	Unchecked	Unchecked	3	Female	2.7	3	Yes	No	No	No	9	0	1	0	0	No	No	Yes	No	MPV Only	No	7.0027399	Yes	No	Yes	Yes	Yes	Yes	Yes	Yes	No
Unchecked	Unchecked	Unchecked	Unchecked	Checked	4	Male	2.5	3	No	No	No	No	7.3000002	1	0	0	0	No	No	Yes	No	RSV Only	No	1.0849315	Yes	No	Yes	No	Yes	Yes	No	Yes	No
Unchecked	Unchecked	Unchecked	Unchecked	Unchecked	7	Female	2.5999999	1	No	No	No	No	13	0	0	0	1	No	No	Yes	No	Adeno Only	No	.62465751	No	No	Yes	Yes	Yes	Yes	Yes	No	No
Unchecked	Unchecked	Unchecked	Unchecked	Checked	5	Female	3.7	2	Yes	No	No	No	27	0	0	1	0	No	No	Yes	No	Rhino Only	No	5.4246573	Yes	No	Yes	No	Yes	Yes	No	Yes	No
Unchecked	Unchecked	Unchecked	Unchecked	Checked	9	Male	1.8	2	Yes	No	Yes	No	51	1	0	0	0	No	No	Yes	No	RSV Only	Yes	1.6438357	Yes	No	Yes	No	Yes	Yes	No	No	No
Checked	Unchecked	Unchecked	Unchecked	Unchecked	3	Male	3.3	3	Yes	No	No	No	14	1	0	0	0	No	No	Yes	No	RSV Only	No	.88767123	No	No	Yes	No	Yes	Yes	No	No	No
Unchecked	Unchecked	Unchecked	Unchecked	Unchecked	11	Male	2.9000001	2	Yes	No	No	No		1	0	1	1	No	No	Yes	Yes	Co-Infection	No	.92054796	Yes	Yes	Yes	No	Yes	Yes	No	No	No
Checked	Unchecked	Unchecked	Unchecked	Unchecked	16	Male	2.2	3	No	No	Yes	Yes	20.299999	1	0	0	0	No	No	Yes	No	RSV Only	No	9.7643833	No	No	Yes	Yes	Yes	Yes	Yes	Yes	No
Unchecked	Checked	Unchecked	Unchecked	Unchecked	2	Male	2.9000001	3	Yes	No	No	No	5.0999999	1	0	0	0	No	No	Yes	No	RSV Only	No	2.7616439	No	No	Yes	Yes	Yes	Yes	Yes	Yes	No
Unchecked	Unchecked	Unchecked	Unchecked	Checked	13	Female	2.7	1	Yes	Yes	Yes	No	.5	1	0	1	0	No	No	Yes	Yes	Co-Infection	No	5.0958905	Yes	No	Yes	Yes	Yes	Yes	Yes	No	No
Unchecked	Unchecked	Unchecked	Unchecked	Checked	3	Female	3.7	10	No	No	Yes	No		1	0	0	0	No	No	Yes	No	RSV Only	No	9.8301373	No	No	Yes	Yes	Yes	Yes	Yes	Yes	No
Unchecked	Unchecked	Unchecked	Unchecked	Unchecked	8	Female	3	2	Yes	No	No	No	2.5999999	0	0	0	0	No	No	No	No	No Infection	No	.46027398	Yes	No	Yes	Yes	No	Yes	No	Yes	No
Unchecked	Checked	Unchecked	Unchecked	Unchecked	5	Female	3.0999999	14	No	No	No	No	31.4	1	0	0	0	No	No	Yes	No	RSV Only	No	2.9917808	Yes	No	Yes	No	Yes	No	No	No	No
Unchecked	Unchecked	Unchecked	Unchecked	Unchecked	5	Male	1.8	1	No	No	Yes	No	28.34	1	0	0	0	No	No	Yes	No	RSV Only	Yes	2.630137	Yes	No	Yes	No	Yes	Yes	No	No	No
Checked	Unchecked	Unchecked	Unchecked	Unchecked	2	Female	2.9000001	4	Yes	No	No	No	28.700001	1	0	0	0	No	No	Yes	No	RSV Only	No	3.7150686	Yes	No	No	Yes	Yes	Yes	Yes	Yes	No
Unchecked	Unchecked	Unchecked	Unchecked	Unchecked	7	Male	1.8	1	No	No	No	No	11.6	0	0	1	0	No	No	Yes	No	Rhino Only	Yes	.46027398	Yes	No	Yes	No	No	Yes	No	No	No
Unchecked	Unchecked	Unchecked	Unchecked	Checked	7	Male	3	2	Yes	No	Yes	No	4.5	1	0	1	1	No	No	Yes	Yes	Co-Infection	No	2.2027397	No	No	Yes	Yes	Yes	Yes	Yes	Yes	No
Unchecked	Unchecked	Unchecked	Unchecked	Checked	8	Male	2.7	10	Yes	No	No	No		0	0	0	1	No	No	Yes	No	Adeno Only	No	19.29863	No	No	Yes	Yes	Yes	Yes	Yes	Yes	No
Unchecked	Checked	Unchecked	Unchecked	Unchecked	3	Male	3	4	No	No	No	No	20.299999	0	0	0	1	No	No	Yes	No	Adeno Only	No	9.2383566	Yes	No	Yes	Yes	Yes	Yes	Yes	Yes	No
Unchecked	Checked	Unchecked	Unchecked	Unchecked	5	Female	2.9000001	7	No	No	No	No	32.299999	0	0	0	0	No	Yes	Yes	No	PIV Only	Yes	7.6273971	Yes	Yes	Yes	Yes	Yes	Yes	Yes	No	No
Unchecked	Checked	Unchecked	Unchecked	Unchecked	2	Male	4	10	Yes	No	No	No		1	0	0	0	No	No	Yes	No	RSV Only	No	5.7863011	Yes	No	Yes	Yes	Yes	Yes	Yes	No	No
Unchecked	Unchecked	Unchecked	Checked	Unchecked	1	Male	3	1	No	No	No	No	36	0	0	0	0	No	No	No	No	No Infection	No	11.506849	Yes	No	Yes	Yes	No	Yes	No	No	No
Unchecked	Unchecked	Unchecked	Unchecked	Unchecked	2	Female	3.5	3	No	No	Yes	No	28	0	1	0	0	No	No	Yes	No	MPV Only	No	1.7424657	Yes	No	Yes	No	Yes	Yes	No	No	No
Unchecked	Checked	Unchecked	Unchecked	Unchecked	4	Male	3.3	2	No	No	No	No		0	0	1	0	No	No	Yes	No	Rhino Only	No	23.441095	Yes	No	Yes	Yes	Yes	Yes	Yes	No	No
Unchecked	Checked	Unchecked	Unchecked	Unchecked	4	Male	3.3	60	No	No	No	No	31.5	0	0	1	0	No	No	Yes	No	Rhino Only	No	8.0547943	No	Yes	Yes	No	Yes	No	No	Yes	No
Unchecked	Unchecked	Unchecked	Unchecked	Checked	3	Male	2.4000001	1	Yes	No	Yes	No	2.5	0	0	0	0	No	No	No	No	No Infection	No	1.709589	Yes	Yes	Yes	No	No	Yes	No	No	No
Unchecked	Checked	Unchecked	Checked	Unchecked	2	Female	3	2	Yes	No	No	No	19.5	0	0	1	0	No	No	Yes	No	Rhino Only	No	10.126027	Yes	No	Yes	Yes	No	Yes	No	Yes	No
Unchecked	Checked	Unchecked	Unchecked	Unchecked	3	Female	3.5	7	Yes	No	Yes	No	12.7	0	0	0	0	No	No	No	No	No Infection	No	10.980822	Yes	Yes	Yes	No	Yes	Yes	No	Yes	No
Unchecked	Checked	Unchecked	Unchecked	Unchecked	3	Female	3.1500001	3	No	No	Yes	No	23.200001	0	0	1	0	No	No	Yes	No	Rhino Only	No	5.6876712	No	Yes	Yes	Yes	Yes	Yes	Yes	No	No
Unchecked	Unchecked	Unchecked	Unchecked	Unchecked	7	Male	3	1	No	No	No	No	10.5	0	0	0	0	No	No	No	No	No Infection	No	.69041097	No	No	Yes	Yes	No	Yes	No	No	No
Unchecked	Checked	Unchecked	Unchecked	Unchecked	6	Male	3	7	No	No	No	No		0	1	0	0	No	No	Yes	No	MPV Only	No	4.6356163	Yes	No	Yes	Yes	Yes	Yes	Yes	No	No
Unchecked	Unchecked	Unchecked	Unchecked	Checked	5	Female	4.1999998	3	No	No	Yes	No	16.4	1	0	1	0	No	No	Yes	Yes	Co-Infection	No	12.427398	Yes	No	Yes	Yes	Yes	Yes	Yes	No	No
Checked	Unchecked	Unchecked	Unchecked	Unchecked	5	Male	3	3	Yes	No	Yes	No	4	1	0	0	0	No	No	Yes	No	RSV Only	No	1.5123287	Yes	No	Yes	Yes	Yes	Yes	Yes	No	No
Unchecked	Unchecked	Unchecked	Unchecked	Checked	8	Male	3.3	3	Yes	No	No	No	2.7	1	0	0	0	No	No	Yes	No	RSV Only	No	.36164382	No	No	Yes	No	Yes	Yes	No	No	No
Checked	Unchecked	Unchecked	Unchecked	Unchecked	4	Male	2.5999999	7	Yes	No	No	No	28.1	0	0	1	1	No	No	Yes	Yes	Co-Infection	No	2.8602741	Yes	No	Yes	No	Yes	Yes	No	Yes	No
Unchecked	Unchecked	Unchecked	Unchecked	Checked	7	Female	2.7	2	Yes	No	Yes	No	16.6	1	0	0	0	No	No	Yes	No	RSV Only	No	.55890411	Yes	No	Yes	Yes	Yes	Yes	Yes	No	No
Unchecked	Unchecked	Unchecked	Unchecked	Unchecked	1	Male	3	29	Yes	No	Yes	No	23.700001	0	0	0	0	No	No	No	No	No Infection	No	.92054796	Yes	No	Yes	No	Yes	No	No	No	No
Unchecked	Unchecked	Unchecked	Unchecked	Unchecked	2	Male	3.1500001	14	No	No	No	No	30	1	0	0	0	No	No	Yes	No	RSV Only	No	2.3013699	Yes	No	Yes	No	Yes	No	No	Yes	No
Unchecked	Checked	Unchecked	Unchecked	Unchecked	3	Male	2.8	5	No	No	Yes	Yes	20.1	0	0	0	0	No	No	No	No	No Infection	No	5.4575343	Yes	No	Yes	Yes	Yes	Yes	Yes	No	Yes
Unchecked	Checked	Unchecked	Unchecked	Unchecked	2	Female	3.75	3	Yes	No	No	No	15.4	1	0	0	0	No	No	Yes	No	RSV Only	No	6.2465754	Yes	No	Yes	No	Yes	Yes	No	No	No
Unchecked	Unchecked	Unchecked	Unchecked	Unchecked	4	Female	3	1	Yes	No	No	No	.5	0	0	0	0	No	No	No	No	No Infection	No	1.6438357	Yes	No	Yes	Yes	No	Yes	No	No	No
Unchecked	Unchecked	Unchecked	Unchecked	Checked	6	Female	2.3499999	6	Yes	No	No	No	2	1	0	0	0	No	No	Yes	No	RSV Only	No	1.0849315	Yes	No	Yes	No	Yes	Yes	No	No	No
Unchecked	Checked	Unchecked	Unchecked	Unchecked	1	Male	4.3000002	7	Yes	No	No	No	7.0999999	0	0	0	1	No	No	Yes	No	Adeno Only	No	9.1726027	Yes	No	Yes	Yes	Yes	Yes	Yes	No	No
Unchecked	Unchecked	Unchecked	Checked	Unchecked	2	Female	3.3499999	2	Yes	No	No	No	9.6999998	0	0	1	0	No	No	Yes	No	Rhino Only	No	14.334247	Yes	No	Yes	Yes	No	Yes	No	No	No
Unchecked	Checked	Unchecked	Unchecked	Unchecked	8	Male	3.8	2	Yes	No	No	No	29.6	1	1	1	1	No	No	Yes	Yes	Co-Infection	No	23.178082	No	No	Yes	No	Yes	Yes	No	No	No
Unchecked	Checked	Unchecked	Unchecked	Unchecked	4	Male	3	4	Yes	No	No	No	28.799999	1	0	0	0	No	No	Yes	No	RSV Only	No	6.1479454	No	No	Yes	Yes	Yes	Yes	Yes	Yes	No
Unchecked	Unchecked	Unchecked	Unchecked	Checked	7	Female	4.0500002	1	Yes	No	No	No	19.700001	1	0	0	0	No	No	Yes	No	RSV Only	No	12.295891	Yes	No	Yes	Yes	Yes	Yes	Yes	Yes	No
Unchecked	Unchecked	Unchecked	Unchecked	Unchecked	5	Male	3.5	2	No	No	No	No	6	0	0	0	0	No	Yes	Yes	No	PIV Only	No	.8547945	Yes	No	Yes	No	No	Yes	No	No	No
Unchecked	Checked	Unchecked	Unchecked	Unchecked	7	Female	3.5	30	Yes	No	No	No	20.4	0	0	0	0	No	Yes	Yes	No	PIV Only	No	9.7315073	No	No	Yes	Yes	Yes	No	No	Yes	No
Checked	Unchecked	Unchecked	Unchecked	Unchecked	9	Male	3.5	4	Yes	Yes	Yes	No	2.8199999	1	0	0	0	No	No	Yes	No	RSV Only	No	3.0575342	Yes	No	Yes	Yes	Yes	Yes	Yes	No	No
Unchecked	Checked	Unchecked	Unchecked	Unchecked	0	Male	3	3	Yes	No	No	No	26	0	0	1	0	No	No	Yes	No	Rhino Only	No	7.4958906	No	No	No	No	Yes	Yes	No	No	No
Unchecked	Checked	Unchecked	Unchecked	Unchecked	4	Male	2.5	2	Yes	Yes	Yes	No	12.1	0	0	1	0	No	No	Yes	No	Rhino Only	No	12.131507	Yes	No	Yes	Yes	Yes	Yes	Yes	Yes	No
Unchecked	Unchecked	Unchecked	Unchecked	Unchecked	2	Male	3.0999999	2	Yes	No	Yes	No	4.5	0	0	0	1	No	No	Yes	No	Adeno Only	No	.82191783	Yes	No	Yes	No	Yes	Yes	No	Yes	Yes
Unchecked	Unchecked	Unchecked	Unchecked	Checked	4	Male	3.5	1	Yes	No	No	No	.5	0	0	0	0	No	No	No	No	No Infection	No	1.5123287	Yes	No	Yes	Yes	No	Yes	No	No	No
Unchecked	Unchecked	Unchecked	Unchecked	Checked	4	Female	2.8	5	No	No	No	No	16.440001	1	0	0	0	No	No	Yes	No	RSV Only	No	12.723288	No	No	Yes	Yes	Yes	Yes	Yes	Yes	No
Unchecked	Checked	Unchecked	Unchecked	Unchecked	4	Male	3.4000001	14	Yes	No	No	No	7.9000001	1	0	0	0	No	No	Yes	No	RSV Only	No	17.621918	No	No	Yes	Yes	Yes	No	No	Yes	No
Unchecked	Checked	Unchecked	Unchecked	Unchecked	2	Female	3.2	3	No	No	No	No	51	0	0	1	0	No	Yes	Yes	Yes	Co-Infection	No	1.1178082	Yes	No	Yes	Yes	Yes	Yes	Yes	No	No
Checked	Unchecked	Unchecked	Unchecked	Unchecked	2	Male	3	7	Yes	No	No	No	4.0999999	1	0	0	0	No	No	Yes	No	RSV Only	No	2.0383561	No	No	Yes	No	Yes	Yes	No	Yes	No
Unchecked	Unchecked	Unchecked	Unchecked	Checked	9	Female	3.6500001	1	Yes	Yes	Yes	Yes	2.4000001	1	0	0	1	No	No	Yes	Yes	Co-Infection	No	.92054796	Yes	No	Yes	No	Yes	Yes	No	No	No
Unchecked	Unchecked	Unchecked	Unchecked	Checked	1	Female	2.0999999	3	Yes	No	Yes	No	40	0	0	0	0	No	No	No	No	No Infection	No	11.309589	Yes	No	Yes	Yes	Yes	Yes	Yes	Yes	No
Checked	Unchecked	Unchecked	Unchecked	Unchecked	2	Female	3.5999999	3	No	No	Yes	No	33.200001	1	0	0	0	No	No	Yes	No	RSV Only	No	1.9726027	Yes	No	No	No	Yes	Yes	No	No	No
Unchecked	Unchecked	Unchecked	Unchecked	Unchecked	7	Male	3.4000001	2	No	No	Yes	No	37.299999	1	0	0	0	No	No	Yes	No	RSV Only	No	2.630137	No	No	Yes	Yes	Yes	Yes	Yes	Yes	No
Unchecked	Unchecked	Unchecked	Unchecked	Unchecked	2	Female	2.3	1	Yes	No	No	No	30	0	0	0	0	No	No	No	No	No Infection	No	1.4136987	No	No	Yes	Yes	No	Yes	No	No	No
Unchecked	Unchecked	Unchecked	Unchecked	Unchecked	10	Female	3.5	2	Yes	No	No	No	50	0	0	0	1	No	No	Yes	No	Adeno Only	No	3.0575342	Yes	No	Yes	Yes	No	Yes	No	No	No
Checked	Unchecked	Unchecked	Unchecked	Unchecked	3	Male	2.3	7	Yes	No	No	No	27.5	1	0	1	0	No	No	Yes	Yes	Co-Infection	No	2.4328768	Yes	No	No	No	Yes	Yes	No	No	No
Unchecked	Checked	Unchecked	Unchecked	Unchecked	8	Male	1.9	3	Yes	No	No	No		1	0	1	0	No	No	Yes	Yes	Co-Infection	Yes	6.9698629	Yes	No	Yes	No	Yes	Yes	No	No	No
Unchecked	Unchecked	Unchecked	Unchecked	Unchecked	8	Female	3.4000001	1	Yes	No	No	No	3.8399999	0	0	0	0	No	Yes	Yes	No	PIV Only	No	1.3150685	Yes	No	Yes	Yes	No	Yes	No	No	No
Unchecked	Checked	Unchecked	Unchecked	Unchecked	2	Male	2.9000001	3	Yes	No	No	No	13.4	0	1	0	0	No	No	Yes	No	MPV Only	No	15.254794	No	No	Yes	Yes	Yes	Yes	Yes	Yes	No
Unchecked	Unchecked	Unchecked	Unchecked	Unchecked	7	Male	3.5999999	3	No	No	No	No	17.5	0	0	0	0	No	No	No	No	No Infection	No	1.3808219	No	No	Yes	Yes	No	Yes	No	No	No
Unchecked	Unchecked	Unchecked	Unchecked	Unchecked	11	Female	1.65	3	No	Yes	Yes	No	28.700001	1	0	0	0	No	No	Yes	No	RSV Only	Yes	1.4136987	Yes	No	Yes	No	No	Yes	No	No	No
Unchecked	Checked	Unchecked	Unchecked	Unchecked	6	Female	4.3000002	1	No	Yes	Yes	No	28.799999	0	0	0	0	No	No	No	No	No Infection	No	7.8904109	Yes	Yes	Yes	No	Yes	Yes	No	No	No
Unchecked	Unchecked	Unchecked	Unchecked	Unchecked	10	Male	3.8	3	No	Yes	Yes	No		1	0	0	0	No	No	Yes	No	RSV Only	Yes	16.799999	Yes	No	Yes	Yes	Yes	Yes	Yes	No	No
Unchecked	Unchecked	Unchecked	Unchecked	Unchecked	8	Male	3.2	1	No	No	No	No	20.1	0	0	0	1	No	No	Yes	No	Adeno Only	No	.7890411	No	No	Yes	Yes	Yes	Yes	Yes	No	No
Unchecked	Checked	Unchecked	Unchecked	Unchecked	4	Male	3	5	Yes	No	Yes	Yes	1.7	0	1	1	0	No	No	Yes	Yes	Co-Infection	No	3.6493151	Yes	No	Yes	Yes	Yes	Yes	Yes	No	No
Unchecked	Unchecked	Unchecked	Unchecked	Unchecked	6	Female	2.8	1	No	No	No	No	7.8000002	0	0	1	0	No	No	Yes	No	Rhino Only	No	.55890411	Yes	No	Yes	Yes	No	Yes	No	No	No
Unchecked	Unchecked	Unchecked	Unchecked	Checked	5	Female	2.5999999	3	Yes	No	Yes	No	2.3599999	0	0	0	0	No	No	No	No	No Infection	No	1.6109589	No	No	Yes	No	Yes	Yes	No	Yes	No
Unchecked	Checked	Unchecked	Unchecked	Unchecked	4	Female	3	7	Yes	No	Yes	No	25.299999	1	0	1	0	No	No	Yes	Yes	Co-Infection	No	4.1424656	Yes	No	Yes	Yes	Yes	Yes	Yes	No	No
Unchecked	Checked	Unchecked	Unchecked	Unchecked	2	Female	2.8	1	No	No	No	No	32	0	1	0	1	No	No	Yes	Yes	Co-Infection	No	5.7534246	No	No	Yes	Yes	Yes	Yes	Yes	Yes	No
Unchecked	Unchecked	Unchecked	Unchecked	Unchecked	4	Female	3.3	2	Yes	No	No	No	6.6599998	0	0	1	0	No	No	Yes	No	Rhino Only	No	1.9726027	No	No	Yes	Yes	No	Yes	No	No	No
Unchecked	Checked	Unchecked	Unchecked	Unchecked	2	Female	3	1	Yes	No	No	No	1.9	0	0	0	0	No	No	No	No	No Infection	No	12.986301	Yes	No	Yes	Yes	Yes	Yes	Yes	Yes	No
Unchecked	Unchecked	Unchecked	Unchecked	Checked	2	Male	3	2	Yes	No	No	No	27.5	0	0	1	0	No	No	Yes	No	Rhino Only	No	12.953424	Yes	No	Yes	No	Yes	Yes	No	No	No
Unchecked	Unchecked	Unchecked	Unchecked	Unchecked	2	Female	3.0999999	1	Yes	No	No	No		0	0	0	1	No	No	Yes	No	Adeno Only	No	.92054796	Yes	No	Yes	No	Yes	Yes	No	Yes	No
Unchecked	Unchecked	Unchecked	Unchecked	Checked	16	Male	3.9000001	7	Yes	No	No	No	2.4000001	1	0	0	0	No	No	Yes	No	RSV Only	No	2.3342466	Yes	No	Yes	No	Yes	Yes	No	No	No
Checked	Unchecked	Unchecked	Unchecked	Unchecked	7	Male	3.5999999	3	No	No	Yes	No	29.6	0	0	0	0	No	No	No	No	No Infection	No	7.660274	No	No	Yes	Yes	Yes	Yes	Yes	Yes	No
Checked	Unchecked	Unchecked	Unchecked	Unchecked	2	Male	3.5999999	7	Yes	No	No	No	18.799999	0	0	1	0	No	No	Yes	No	Rhino Only	No	2.6630137	Yes	No	Yes	Yes	Yes	Yes	Yes	No	No
Unchecked	Unchecked	Unchecked	Unchecked	Unchecked	4	Female	2.8	2	No	No	No	No	22	0	0	1	0	No	No	Yes	No	Rhino Only	No	1.5123287	No	No	Yes	Yes	No	Yes	No	No	No
Unchecked	Checked	Unchecked	Unchecked	Unchecked	1	Female	3.0999999	7	Yes	No	No	No	23.5	0	0	0	0	No	No	No	No	No Infection	No	16.01096	Yes	No	Yes	No	Yes	Yes	No	Yes	No
Checked	Unchecked	Unchecked	Unchecked	Unchecked	5	Male	3	3	No	No	Yes	Yes	16.6	1	0	0	0	No	No	Yes	No	RSV Only	No	1.8739727	Yes	No	Yes	No	Yes	Yes	No	Yes	No
Checked	Unchecked	Unchecked	Unchecked	Unchecked	4	Female	3	4	Yes	No	No	No	15.5	0	0	0	0	No	No	No	No	No Infection	No	4.241096	No	No	No	No	Yes	Yes	No	No	No
Unchecked	Unchecked	Unchecked	Unchecked	Unchecked	8	Female	2.8800001	1	No	No	No	No	13.9	0	0	0	0	No	No	No	No	No Infection	No	.46027398	No	No	Yes	No	No	Yes	No	No	No
Unchecked	Unchecked	Unchecked	Unchecked	Unchecked	1	Male	3.2	2	Yes	No	Yes	No	6.3000002	0	0	1	0	No	No	Yes	No	Rhino Only	No	9.7315073	Yes	Yes	Yes	No	Yes	Yes	No	Yes	No
Unchecked	Checked	Unchecked	Unchecked	Unchecked	2	Female	2.4000001	4	Yes	No	No	No	17.09	1	0	0	0	No	No	Yes	No	RSV Only	No	1.7424657	Yes	No	Yes	Yes	Yes	Yes	Yes	No	No
Unchecked	Unchecked	Unchecked	Unchecked	Unchecked	4	Male	2.5999999	2	No	No	No	No	27.700001	1	0	0	0	No	No	Yes	No	RSV Only	No	2.6630137	No	No	Yes	No	Yes	Yes	No	Yes	No
Unchecked	Unchecked	Unchecked	Unchecked	Unchecked	8	Male	3.7	3	Yes	No	Yes	No	2.3	0	0	1	0	No	No	Yes	No	Rhino Only	No	.65753424	No	No	Yes	No	Yes	Yes	No	No	No
Unchecked	Checked	Unchecked	Unchecked	Unchecked	6	Female	3.2	2	No	No	No	No	28.299999	0	0	1	0	No	No	Yes	No	Rhino Only	No	3.6164384	Yes	Yes	Yes	No	No	Yes	No	No	No
Unchecked	Checked	Unchecked	Unchecked	Unchecked	6	Female	3.2	5	Yes	No	No	No	14.58	1	1	1	0	No	No	Yes	Yes	Co-Infection	No	12.19726	Yes	No	Yes	Yes	Yes	Yes	Yes	Yes	No
Unchecked	Unchecked	Unchecked	Unchecked	Checked	9	Female	2.48	1	No	No	No	No		0	0	1	1	No	No	Yes	Yes	Co-Infection	Yes	2.3342466	Yes	No	Yes	Yes	Yes	Yes	Yes	No	No
Unchecked	Unchecked	Unchecked	Unchecked	Unchecked	9	Male	2.9000001	7	Yes	No	No	No	3.7	0	0	1	0	No	No	Yes	No	Rhino Only	No	2.5315068	Yes	No	Yes	Yes	Yes	Yes	Yes	No	No
Unchecked	Checked	Unchecked	Unchecked	Unchecked	2	Male	3.3	7	Yes	No	No	No	5.4000001	1	0	1	1	No	No	Yes	Yes	Co-Infection	No	9.5671234	Yes	No	Yes	No	Yes	Yes	No	Yes	No
Unchecked	Unchecked	Unchecked	Unchecked	Unchecked	7	Female	3	3	Yes	No	Yes	No	4.4000001	1	0	1	0	No	No	Yes	Yes	Co-Infection	No	.8547945	Yes	No	Yes	No	No	Yes	No	Yes	No
Unchecked	Checked	Unchecked	Unchecked	Unchecked	3	Male	2.0999999	9	Yes	No	No	No	26.6	0	0	0	0	No	No	No	No	No Infection	No	17.589041	Yes	Yes	Yes	No	Yes	Yes	No	Yes	No
Unchecked	Checked	Unchecked	Unchecked	Unchecked	2	Male	2.7	4	No	No	Yes	No	20.200001	1	0	0	1	No	No	Yes	Yes	Co-Infection	Yes	8.547945	Yes	No	Yes	Yes	Yes	Yes	Yes	No	No
Checked	Unchecked	Unchecked	Unchecked	Unchecked	8	Male	1	2	No	No	No	No	35.200001	0	0	1	0	No	No	Yes	No	Rhino Only	Yes	3.5506849	Yes	Yes	Yes	No	Yes	Yes	No	Yes	No
Checked	Unchecked	Unchecked	Unchecked	Unchecked	17	Male	4	7	Yes	No	Yes	No	32	0	0	1	0	No	No	Yes	No	Rhino Only	No	2.49863	Yes	No	Yes	No	Yes	Yes	No	No	No
Unchecked	Unchecked	Unchecked	Unchecked	Unchecked	7	Female	3.8	7	Yes	No	Yes	No	.5	0	0	1	1	No	No	Yes	Yes	Co-Infection	No	2.4000001	Yes	No	Yes	No	Yes	Yes	No	No	No
Unchecked	Checked	Unchecked	Unchecked	Unchecked	2	Female	2.8	4	No	No	Yes	Yes	26.200001	1	0	0	1	No	No	Yes	Yes	Co-Infection	No	7.758904	Yes	No	Yes	Yes	Yes	Yes	Yes	Yes	No
Checked	Unchecked	Unchecked	Unchecked	Unchecked	3	Male	4	3	No	No	No	No		1	1	0	0	No	No	Yes	Yes	Co-Infection	No	4.3068495	Yes	No	Yes	Yes	Yes	Yes	Yes	Yes	No
Unchecked	Unchecked	Unchecked	Unchecked	Unchecked	9	Male	1.5	1	Yes	No	No	No	22.9	0	0	0	0	No	No	No	No	No Infection	Yes	1.9726027	Yes	No	Yes	Yes	No	Yes	No	No	No
Unchecked	Unchecked	Unchecked	Unchecked	Checked	7	Male	3.2	2	Yes	Yes	No	No	.5	1	0	0	0	No	No	Yes	No	RSV Only	No	1.150685	Yes	No	Yes	No	Yes	Yes	No	No	No
Unchecked	Checked	Unchecked	Unchecked	Unchecked	3	Male	1.8	4	Yes	No	No	No	25.1	1	0	0	0	No	No	Yes	No	RSV Only	No	13.347945	No	No	Yes	Yes	Yes	Yes	Yes	Yes	No
Unchecked	Checked	Unchecked	Unchecked	Unchecked	7	Female	3.5	4	Yes	No	Yes	No	24.6	1	0	1	1	No	No	Yes	Yes	Co-Infection	No	5.4575343	No	No	Yes	Yes	Yes	Yes	Yes	No	No
Unchecked	Checked	Unchecked	Unchecked	Unchecked	4	Female	3.45	4	Yes	No	No	No		1	1	0	0	No	No	Yes	Yes	Co-Infection	No	4.339726	No	No	Yes	Yes	Yes	Yes	Yes	No	No
Unchecked	Checked	Unchecked	Unchecked	Unchecked	5	Female	3.3	4	Yes	No	Yes	No	28.700001	1	0	1	0	No	No	Yes	Yes	Co-Infection	No	8.8767128	Yes	Yes	Yes	Yes	Yes	Yes	Yes	Yes	No
Unchecked	Unchecked	Unchecked	Unchecked	Checked	5	Male	4.5	2	Yes	No	No	No	6.8000002	0	0	1	0	No	No	Yes	No	Rhino Only	No	3.879452	No	Yes	Yes	No	Yes	Yes	No	No	No
Unchecked	Unchecked	Unchecked	Unchecked	Unchecked	11	Female	1.7	2	No	No	No	No	18.9	1	0	0	0	No	No	Yes	No	RSV Only	No	.7890411	Yes	No	Yes	No	Yes	Yes	No	No	No
Checked	Unchecked	Unchecked	Unchecked	Unchecked	3	Female	3.8	7	No	No	No	No	50.400002	1	0	0	0	No	No	Yes	No	RSV Only	No	5.5561643	Yes	No	Yes	No	Yes	Yes	No	No	No
Unchecked	Checked	Unchecked	Unchecked	Unchecked	3	Male	2	2	No	No	Yes	No		0	0	0	1	No	No	Yes	No	Adeno Only	No	4.1424656	Yes	No	Yes	Yes	Yes	Yes	Yes	Yes	No
Unchecked	Unchecked	Unchecked	Unchecked	Unchecked	9	Male	2.7	3	Yes	Yes	Yes	No	22.700001	1	0	0	0	No	No	Yes	No	RSV Only	No	1.6767123	No	No	Yes	Yes	Yes	Yes	Yes	No	No
Unchecked	Unchecked	Unchecked	Unchecked	Unchecked	1	Male	4	7	No	No	No	No	26.799999	0	1	0	0	No	No	Yes	No	MPV Only	No	13.972603	No	No	Yes	Yes	Yes	Yes	Yes	Yes	No
Unchecked	Unchecked	Unchecked	Unchecked	Checked	7	Male	3.4000001	4	No	No	Yes	No		0	1	0	0	No	No	Yes	No	MPV Only	No	7.5945206	Yes	No	Yes	No	Yes	Yes	No	No	No
Unchecked	Unchecked	Unchecked	Unchecked	Checked	5	Female	3.75	7	No	No	No	No	20.700001	1	0	0	0	No	No	Yes	No	RSV Only	No	1.7424657	Yes	No	Yes	No	Yes	Yes	No	Yes	No
Unchecked	Unchecked	Unchecked	Unchecked	Unchecked	10	Male	3	2	Yes	No	No	No	5	0	0	0	0	No	No	No	No	No Infection	No	1.6438357	No	No	Yes	Yes	No	Yes	No	No	No
Unchecked	Unchecked	Unchecked	Unchecked	Unchecked	3	Female	3	4	Yes	No	No	No		0	0	1	0	No	Yes	Yes	Yes	Co-Infection	No	2.4000001	Yes	No	Yes	No	Yes	Yes	No	No	No
Unchecked	Unchecked	Unchecked	Unchecked	Checked	27	Female	2.5	2	No	No	Yes	No	4.6999998	0	0	0	1	No	No	Yes	No	Adeno Only	Yes	5.128767	Yes	No	Yes	No	Yes	Yes	No	Yes	No
Unchecked	Unchecked	Unchecked	Unchecked	Unchecked	5	Male	3.7	4	Yes	No	No	No	12	0	1	0	0	No	No	Yes	No	MPV Only	No	5.6876712	Yes	No	No	Yes	Yes	Yes	Yes	Yes	No
Unchecked	Unchecked	Unchecked	Unchecked	Unchecked	8	Male	2.8	1	Yes	No	No	No	1	1	0	0	1	No	No	Yes	Yes	Co-Infection	Yes	1.3479452	Yes	No	Yes	No	Yes	Yes	No	No	No
Unchecked	Unchecked	Unchecked	Unchecked	Checked	16	Male	2.8499999	30	No	No	No	No	13.99	0	0	1	0	No	No	Yes	No	Rhino Only	No	2.0383561	No	Yes	Yes	No	No	No	No	Yes	No
Unchecked	Unchecked	Unchecked	Unchecked	Unchecked	1	Female	3.5	2	Yes	No	Yes	No		0	0	1	0	No	No	Yes	No	Rhino Only	No	3.9780822	No	Yes	Yes	Yes	Yes	Yes	Yes	Yes	No
Checked	Unchecked	Unchecked	Unchecked	Unchecked	5	Male	3.8	3	Yes	No	Yes	No	7.8000002	1	0	0	0	No	No	Yes	No	RSV Only	No	4.8000002	No	No	No	No	Yes	Yes	No	Yes	No
Checked	Unchecked	Unchecked	Unchecked	Unchecked	5	Male	3.4000001	3	Yes	No	No	No	1.7	1	0	0	0	No	No	Yes	No	RSV Only	No	2.4657533	Yes	No	Yes	No	Yes	Yes	No	No	No
Unchecked	Checked	Unchecked	Unchecked	Unchecked	2	Female	2.3	4	Yes	No	No	No		0	0	1	0	No	No	Yes	No	Rhino Only	No	3.0575342	Yes	No	No	No	Yes	Yes	No	Yes	No
Unchecked	Checked	Unchecked	Unchecked	Unchecked	2	Female	2.5	7	No	No	No	No		0	0	1	0	No	No	Yes	No	Rhino Only	No	5.4575343	Yes	No	Yes	No	Yes	Yes	No	No	No
Unchecked	Unchecked	Unchecked	Unchecked	Unchecked	5	Male	3.7	2	Yes	No	No	No	9.6000004	1	0	1	1	No	No	Yes	Yes	Co-Infection	No	1.019178	Yes	No	Yes	Yes	No	Yes	No	No	No
Unchecked	Unchecked	Unchecked	Unchecked	Unchecked	3	Male	2	3	No	No	No	No	31.200001	0	0	0	0	No	No	No	No	No Infection	Yes	1.4465753	Yes	Yes	Yes	Yes	No	Yes	No	No	No
Unchecked	Checked	Unchecked	Unchecked	Unchecked	2	Male	3.2	4	No	No	No	No	19.6	1	0	1	0	No	No	Yes	Yes	Co-Infection	No	9.5013695	No	No	Yes	No	Yes	Yes	No	No	No
Checked	Unchecked	Unchecked	Unchecked	Unchecked	1	Male	2	1	Yes	No	Yes	No	23.700001	0	0	1	0	No	No	Yes	No	Rhino Only	No	5.2602739	Yes	Yes	No	Yes	Yes	Yes	Yes	No	No
Unchecked	Unchecked	Unchecked	Unchecked	Unchecked	7	Male	2.45	2	Yes	No	Yes	No	1.7	1	0	1	0	No	No	Yes	Yes	Co-Infection	No	1.939726	Yes	No	Yes	Yes	Yes	Yes	Yes	No	No
Checked	Unchecked	Unchecked	Unchecked	Unchecked	10	Female	1.5	3	Yes	No	No	No	7.8000002	1	0	0	0	No	No	Yes	No	RSV Only	Yes	9.0410957	Yes	No	Yes	Yes	Yes	Yes	Yes	Yes	No
Checked	Unchecked	Unchecked	Unchecked	Unchecked	3	Male	3.5	7	Yes	No	No	No	11.3	0	1	0	0	No	No	Yes	No	MPV Only	No	2.169863	Yes	No	Yes	No	Yes	Yes	No	No	No
Unchecked	Unchecked	Unchecked	Unchecked	Unchecked	3	Female	1.7	1	No	No	No	No	38.200001	0	0	1	0	No	No	Yes	No	Rhino Only	Yes	3.0575342	Yes	No	Yes	Yes	No	Yes	No	No	No
Unchecked	Checked	Unchecked	Unchecked	Unchecked	2	Female	2.75	8	No	No	No	No	36.200001	0	1	0	0	No	Yes	Yes	Yes	Co-Infection	No	8.7452059	Yes	No	No	No	Yes	Yes	No	Yes	No
Unchecked	Unchecked	Unchecked	Unchecked	Unchecked	2	Male	3.3	3	No	No	No	No	12.1	0	0	0	0	No	No	No	No	No Infection	Yes	2.9260273	No	No	No	Yes	No	Yes	No	Yes	No
Unchecked	Unchecked	Unchecked	Unchecked	Unchecked	3	Male	3.05	2	Yes	No	No	No	29	0	0	0	1	No	No	Yes	No	Adeno Only	No	2.7616439	Yes	No	Yes	Yes	No	Yes	No	No	No
Unchecked	Unchecked	Unchecked	Unchecked	Unchecked	9	Male	4.0999999	1	Yes	No	No	No	23.809999	0	0	0	0	No	No	No	No	No Infection	No	2.2684932	No	Yes	Yes	Yes	No	Yes	No	No	No
Unchecked	Unchecked	Unchecked	Unchecked	Unchecked	10	Female	2.5	2	Yes	No	No	No	35	1	0	0	0	No	No	Yes	No	RSV Only	No	2.3342466	No	No	Yes	Yes	No	Yes	No	No	No
Unchecked	Unchecked	Unchecked	Unchecked	Checked	2	Male	3	7	Yes	No	No	No	7.9000001	1	0	0	0	No	No	Yes	No	RSV Only	No	22.093151	Yes	No	Yes	Yes	Yes	Yes	Yes	Yes	No
Unchecked	Checked	Unchecked	Unchecked	Unchecked	5	Female	1.8	5	Yes	No	No	No	34.799999	0	1	0	0	No	No	Yes	No	MPV Only	No	5.5561643	Yes	No	Yes	Yes	Yes	Yes	Yes	No	No
Checked	Unchecked	Unchecked	Unchecked	Unchecked	4	Male	2.8	2	Yes	No	Yes	No		1	1	1	0	No	No	Yes	Yes	Co-Infection	No	7.4958906	Yes	No	Yes	No	Yes	Yes	No	Yes	No
Unchecked	Checked	Unchecked	Unchecked	Unchecked	4	Female	3.5	1	No	No	No	No		1	0	1	0	No	No	Yes	Yes	Co-Infection	No	5.3260274	Yes	Yes	Yes	Yes	Yes	Yes	Yes	No	No
Unchecked	Unchecked	Unchecked	Unchecked	Unchecked	10	Male	3.1500001	2	Yes	No	No	No	2	0	0	1	0	No	No	Yes	No	Rhino Only	No	.65753424	Yes	No	Yes	No	Yes	Yes	No	No	No
Unchecked	Unchecked	Unchecked	Unchecked	Unchecked	5	Male	3.4000001	1	No	No	Yes	No		1	0	0	0	No	No	Yes	No	RSV Only	No	.72328764	Yes	No	Yes	Yes	Yes	Yes	Yes	No	No
Unchecked	Checked	Unchecked	Unchecked	Unchecked	1	Female	2.5	7	No	No	Yes	No		0	0	0	0	No	No	No	No	No Infection	No	9.4684935	Yes	Yes	Yes	Yes	Yes	Yes	Yes	No	No
Unchecked	Checked	Unchecked	Unchecked	Unchecked	4	Female	3	2	No	Yes	No	No	34.400002	1	0	0	0	No	No	Yes	No	RSV Only	No	7.0356164	Yes	No	Yes	Yes	Yes	Yes	Yes	No	No
Unchecked	Checked	Unchecked	Unchecked	Unchecked	2	Female	2.5	3	Yes	No	No	No		1	0	0	0	No	No	Yes	No	RSV Only	No	6.3452053	Yes	No	Yes	Yes	Yes	Yes	Yes	No	No
Unchecked	Checked	Unchecked	Unchecked	Unchecked	4	Male	2.0999999	14	No	No	No	No	31.4	0	1	1	1	No	No	Yes	Yes	Co-Infection	No	7.1013699	No	No	Yes	Yes	Yes	No	No	Yes	No
Unchecked	Unchecked	Unchecked	Unchecked	Unchecked	6	Female	3.5	2	Yes	No	Yes	No		1	0	0	0	No	No	Yes	No	RSV Only	No	.59178084	Yes	No	Yes	No	Yes	Yes	No	No	No
Unchecked	Unchecked	Unchecked	Unchecked	Unchecked	8	Male	2.8	1	Yes	No	Yes	No	6.6599998	1	0	0	0	No	No	Yes	No	RSV Only	No	.49315068	Yes	No	Yes	No	No	Yes	No	No	No
Unchecked	Unchecked	Unchecked	Unchecked	Unchecked	5	Male	3.3	1	No	No	No	No	11.1	1	0	0	0	No	No	Yes	No	RSV Only	No	.88767123	Yes	No	Yes	Yes	Yes	Yes	Yes	Yes	No
Checked	Unchecked	Unchecked	Unchecked	Unchecked	6	Male	2	30	Yes	No	No	No	1.3	0	0	0	0	No	No	No	No	No Infection	No	2.8273973	Yes	No	Yes	No	No	No	No	No	No
Unchecked	Unchecked	Unchecked	Unchecked	Checked	15	Male	3.0999999	7	Yes	No	No	No	1.1	1	0	0	0	No	No	Yes	No	RSV Only	No	13.150685	Yes	No	Yes	Yes	Yes	Yes	Yes	Yes	No
Unchecked	Checked	Unchecked	Unchecked	Unchecked	3	Male	2.8	3	Yes	No	No	No	23.700001	0	0	1	0	No	No	Yes	No	Rhino Only	No	8.3835621	Yes	No	Yes	Yes	Yes	Yes	Yes	No	No
Unchecked	Unchecked	Unchecked	Unchecked	Unchecked	9	Male	3.3	1	No	No	No	No	11	0	0	1	0	No	No	Yes	No	Rhino Only	No	.65753424	Yes	No	Yes	Yes	No	Yes	No	No	No
Unchecked	Unchecked	Unchecked	Unchecked	Checked	3	Female	2.5999999	1	Yes	No	No	No	51	0	0	0	0	No	No	No	No	No Infection	No	2.3013699	Yes	Yes	Yes	Yes	Yes	Yes	Yes	Yes	No
Unchecked	Checked	Unchecked	Unchecked	Unchecked	3	Male	2.3	2	Yes	No	No	No	23.700001	0	1	0	0	No	No	Yes	No	MPV Only	No	3.9123287	Yes	No	Yes	Yes	Yes	Yes	Yes	Yes	No
Unchecked	Unchecked	Unchecked	Unchecked	Checked	8	Female	3.5	4	Yes	No	Yes	No	11.24	1	1	0	1	No	No	Yes	Yes	Co-Infection	No	20.383562	Yes	No	Yes	Yes	Yes	Yes	Yes	Yes	No
Unchecked	Checked	Unchecked	Unchecked	Unchecked	5	Male	3.3	3	Yes	No	No	No	3	0	0	1	1	No	No	Yes	Yes	Co-Infection	No	2.7945206	Yes	No	Yes	Yes	Yes	Yes	Yes	No	No
Unchecked	Unchecked	Unchecked	Unchecked	Unchecked	13	Female	2	1	No	Yes	Yes	Yes	23.9	0	0	1	0	No	No	Yes	No	Rhino Only	Yes	1.0520548	Yes	No	Yes	Yes	No	Yes	No	No	No
Unchecked	Checked	Unchecked	Unchecked	Unchecked	2	Female	3.5999999	5	Yes	No	No	No	17.700001	0	1	0	0	No	No	Yes	No	MPV Only	No	18.147945	Yes	No	Yes	Yes	Yes	Yes	Yes	Yes	No
Unchecked	Unchecked	Unchecked	Unchecked	Unchecked	6	Male	3.3499999	1	Yes	No	No	No		0	0	0	0	No	No	No	No	No Infection	No	1.939726	Yes	Yes	Yes	Yes	No	Yes	No	No	No
Unchecked	Unchecked	Unchecked	Unchecked	Unchecked	5	Male	3.4000001	3	No	No	No	No	6.5	0	0	0	0	No	Yes	Yes	No	PIV Only	No	1.939726	Yes	No	Yes	Yes	Yes	Yes	Yes	No	No
Unchecked	Unchecked	Unchecked	Unchecked	Unchecked	11	Female	3	2	No	No	No	No	38.299999	0	0	1	0	No	No	Yes	No	Rhino Only	No	2.0383561	Yes	No	Yes	Yes	No	Yes	No	No	No
Unchecked	Unchecked	Unchecked	Unchecked	Checked	4	Male	2.8	2	Yes	No	Yes	No	.5	1	0	0	0	No	No	Yes	No	RSV Only	No	2.5315068	Yes	No	Yes	No	Yes	Yes	No	No	No
Unchecked	Unchecked	Unchecked	Unchecked	Unchecked	7	Male	2.9000001	7	Yes	No	No	No	8.3999996	0	0	0	0	No	Yes	Yes	No	PIV Only	No	6.6410961	Yes	No	No	No	Yes	Yes	No	Yes	No
Unchecked	Unchecked	Unchecked	Checked	Unchecked	2	Female	3.5	1	Yes	No	No	No	24.9	0	0	1	1	No	No	Yes	Yes	Co-Infection	No	15.912329	Yes	No	Yes	No	No	Yes	No	Yes	No
Unchecked	Unchecked	Unchecked	Unchecked	Checked	11	Male	3.25	4	No	No	No	No	3.7	0	0	0	0	No	No	No	No	No Infection	No	18.279451	Yes	No	Yes	Yes	No	Yes	No	No	No
Unchecked	Unchecked	Unchecked	Unchecked	Unchecked	9	Female	3.4000001	7	Yes	No	No	No	4.9200001	0	0	1	1	No	No	Yes	Yes	Co-Infection	No	10.060274	Yes	Yes	Yes	No	Yes	Yes	No	No	No
Unchecked	Checked	Unchecked	Unchecked	Unchecked	5	Male	3	4	Yes	No	No	No	10.8	1	0	1	0	No	Yes	Yes	Yes	Co-Infection	No	18.279451	Yes	No	Yes	Yes	Yes	Yes	Yes	No	No
Unchecked	Checked	Unchecked	Unchecked	Unchecked	8	Male	2.7	2	Yes	No	Yes	No	9	0	0	1	0	No	No	Yes	No	Rhino Only	No	19.660275	Yes	No	Yes	Yes	Yes	Yes	Yes	No	No
Unchecked	Unchecked	Unchecked	Unchecked	Unchecked	8	Male	2.5799999	7	Yes	No	No	No	2.4000001	1	0	0	0	No	No	Yes	No	RSV Only	Yes	.42739725	Yes	No	Yes	No	Yes	Yes	No	No	No
Unchecked	Unchecked	Unchecked	Unchecked	Unchecked	9	Male	3.2	4	Yes	No	Yes	No	3	1	1	0	0	No	No	Yes	Yes	Co-Infection	No	.52602738	Yes	No	Yes	No	Yes	Yes	No	No	No
Unchecked	Unchecked	Unchecked	Unchecked	Unchecked	2	Male	2.9000001	3	Yes	No	No	No	20	0	0	0	0	No	No	No	No	No Infection	Yes	3.0575342	Yes	No	No	No	Yes	Yes	No	No	No
Unchecked	Unchecked	Unchecked	Unchecked	Checked	7	Male	4	5	Yes	No	No	No	22	0	0	0	0	No	Yes	Yes	No	PIV Only	No	12.09863	Yes	No	Yes	Yes	Yes	Yes	Yes	No	No
Unchecked	Unchecked	Unchecked	Unchecked	Unchecked	8	Female	3	2	Yes	No	No	No	2.4000001	1	0	0	0	No	No	Yes	No	RSV Only	No	2.0712328	Yes	No	Yes	Yes	Yes	Yes	Yes	No	No
Unchecked	Unchecked	Unchecked	Unchecked	Unchecked	3	Female	2.8	2	No	No	No	No	18.4	1	0	0	0	No	No	Yes	No	RSV Only	No	.82191783	Yes	No	Yes	Yes	No	Yes	No	No	No
Unchecked	Unchecked	Unchecked	Unchecked	Unchecked	8	Male	3.3	1	No	No	No	No	21.299999	0	0	1	0	No	No	Yes	No	Rhino Only	No	1.0520548	Yes	No	Yes	Yes	No	Yes	No	No	No
Unchecked	Unchecked	Unchecked	Unchecked	Unchecked	42	Male	2.3	7	No	Yes	Yes	No	20.4	0	0	0	0	No	No	No	No	No Infection	No	1.3808219	Yes	No	Yes	No	Yes	Yes	No	No	Yes
Unchecked	Unchecked	Unchecked	Unchecked	Checked	5	Female	3.5	3	Yes	No	Yes	No	15.3	1	0	0	0	No	No	Yes	No	RSV Only	No	2.8602741	Yes	No	Yes	No	Yes	Yes	No	Yes	No
Unchecked	Unchecked	Unchecked	Unchecked	Unchecked	10	Male	2	2	Yes	No	No	No	10.89	1	0	1	0	No	No	Yes	Yes	Co-Infection	No	8.0547943	Yes	No	Yes	Yes	Yes	Yes	Yes	No	No
Unchecked	Checked	Unchecked	Unchecked	Unchecked	4	Female	3.5	3	Yes	No	No	No	1.6	1	0	1	0	No	No	Yes	Yes	Co-Infection	No	10.487671	Yes	No	Yes	Yes	Yes	Yes	Yes	No	No
Unchecked	Unchecked	Unchecked	Unchecked	Unchecked	3	Male	3	2	Yes	No	No	No	27.5	0	1	0	1	No	No	Yes	Yes	Co-Infection	No	22.849316	Yes	No	Yes	Yes	Yes	Yes	Yes	No	No
Unchecked	Unchecked	Unchecked	Unchecked	Unchecked	3	Male	2.6500001	4	Yes	No	Yes	No	30	0	0	1	0	No	No	Yes	No	Rhino Only	No	3.2876713	No	No	No	No	Yes	Yes	No	No	No
Checked	Unchecked	Unchecked	Unchecked	Unchecked	2	Male	3.5	2	Yes	No	No	No	9.3000002	0	1	0	0	No	No	Yes	No	MPV Only	No	1.5780822	Yes	No	Yes	Yes	Yes	Yes	Yes	Yes	No
Unchecked	Unchecked	Unchecked	Unchecked	Unchecked	3	Male	1.9	3	Yes	Yes	Yes	Yes	18	0	0	0	0	No	No	No	No	No Infection	Yes	.8547945	No	No	Yes	No	No	Yes	No	No	No
Unchecked	Checked	Unchecked	Unchecked	Unchecked	4	Male	3	4	No	No	No	No	22.1	1	0	0	0	No	No	Yes	No	RSV Only	No	4.3726029	Yes	No	Yes	Yes	Yes	Yes	Yes	Yes	No
Checked	Unchecked	Unchecked	Unchecked	Unchecked	5	Female	2.7	3	Yes	No	Yes	No		1	0	0	0	No	No	Yes	No	RSV Only	No	5.161644	Yes	No	Yes	No	Yes	Yes	No	Yes	No
Unchecked	Checked	Unchecked	Unchecked	Unchecked	9	Female	2.75	5	No	No	Yes	No	28.299999	1	0	0	0	No	No	Yes	No	RSV Only	No	4.9315066	Yes	Yes	Yes	Yes	Yes	Yes	Yes	Yes	No
Checked	Unchecked	Unchecked	Unchecked	Unchecked	2	Male	3.4000001	1	Yes	No	No	No	4.5	0	0	1	1	No	No	Yes	Yes	Co-Infection	No	1.8739727	No	No	Yes	Yes	Yes	Yes	Yes	No	No
Unchecked	Unchecked	Unchecked	Unchecked	Unchecked	8	Male	2.5999999	1	No	No	No	No	10.4	0	0	0	0	No	No	No	No	No Infection	No	.55890411	No	No	Yes	No	No	Yes	No	No	No
Unchecked	Unchecked	Unchecked	Checked	Unchecked	2	Female	3	1	Yes	No	No	No	16.4	0	0	0	0	No	No	No	No	No Infection	No	16.405479	Yes	No	Yes	Yes	No	Yes	No	Yes	No
Unchecked	Unchecked	Unchecked	Unchecked	Unchecked	9	Male	2.5	3	Yes	No	No	No	26.690001	1	0	1	0	No	No	Yes	Yes	Co-Infection	No	.88767123	Yes	No	Yes	No	Yes	Yes	No	No	No
Unchecked	Checked	Unchecked	Unchecked	Unchecked	4	Male	3	7	Yes	No	No	No	14.4	1	0	0	1	No	No	Yes	Yes	Co-Infection	No	7.9561644	Yes	No	Yes	Yes	Yes	Yes	Yes	Yes	No
Checked	Unchecked	Unchecked	Unchecked	Unchecked	4	Male	1.4	3	No	Yes	No	No	26.1	0	0	1	0	No	No	Yes	No	Rhino Only	Yes	4.0767121	No	No	Yes	Yes	Yes	Yes	Yes	No	No
Unchecked	Unchecked	Unchecked	Unchecked	Unchecked	9	Female	2.1500001	1	Yes	Yes	Yes	No	3.5999999	1	0	1	0	No	No	Yes	Yes	Co-Infection	No	1.1835617	Yes	No	Yes	No	Yes	Yes	No	No	No
Unchecked	Unchecked	Unchecked	Unchecked	Unchecked		Male	3	2	Yes				1.4	1	0	1	0	No	No	Yes	Yes	Co-Infection	No	.52602738	Yes	No	Yes	No	Yes	Yes	No	No
Unchecked	Unchecked	Unchecked	Checked	Unchecked	3	Female	4	3	Yes	No	No	No	23.68	0	0	0	0	No	No	No	No	No Infection	No	19.167124	Yes	No	No	Yes	No	Yes	No	No	No
Unchecked	Unchecked	Unchecked	Unchecked	Unchecked	6	Female	2.75	2	No	No	No	No	18	0	0	1	0	No	No	Yes	No	Rhino Only	Yes	1.6438357	Yes	No	Yes	Yes	No	Yes	No	No	No
Checked	Unchecked	Unchecked	Unchecked	Unchecked	5	Female	2.4000001	4	No	No	Yes	No	24	1	0	0	0	No	No	Yes	No	RSV Only	No	3.9123287	Yes	No	Yes	Yes	Yes	Yes	Yes	Yes	No
Unchecked	Checked	Unchecked	Unchecked	Unchecked	3	Female	3.2	2	Yes	No	No	No	1.9	0	0	1	0	No	No	Yes	No	Rhino Only	No	6.0821919	No	No	Yes	No	Yes	Yes	No	No	No
Unchecked	Unchecked	Unchecked	Unchecked	Unchecked	12	Male	2.5	2	No	No	Yes	No	33	0	1	0	0	No	No	Yes	No	MPV Only	No	.72328764	Yes	No	Yes	Yes	No	Yes	No	No	No
Unchecked	Unchecked	Unchecked	Unchecked	Checked	3	Male	2.4000001	18	Yes	No	No	No	21.5	0	0	0	0	No	Yes	Yes	No	PIV Only	Yes	19.528767	No	No	Yes	Yes	Yes	No	No	Yes	No
Unchecked	Unchecked	Unchecked	Unchecked	Checked	10	Male	4.6999998	2	Yes	Yes	Yes	No	3.2	1	0	1	0	No	No	Yes	Yes	Co-Infection	No	2.169863	Yes	No	Yes	No	Yes	Yes	No	No	No
Unchecked	Unchecked	Unchecked	Unchecked	Unchecked	8	Male	3.55	1	Yes	No	No	No	2.0999999	0	0	0	0	No	No	No	No	No Infection	No	.29589042	Yes	No	Yes	Yes	No	Yes	No	No	No
Unchecked	Unchecked	Unchecked	Unchecked	Unchecked	9	Male	3.5	1	Yes	No	No	No	8.6000004	0	0	0	0	No	No	No	No	No Infection	No	1.1835617	Yes	No	Yes	Yes	No	Yes	No	No	No
Checked	Unchecked	Unchecked	Unchecked	Unchecked	5	Male	2.3	3	Yes	No	No	No	.5	1	0	0	0	No	Yes	Yes	Yes	Co-Infection	No	3.419178	No	No	Yes	No	Yes	Yes	No	Yes	No
Unchecked	Checked	Unchecked	Unchecked	Unchecked	5	Male	2.8	12	Yes	No	No	No	10.9	0	0	1	0	No	No	Yes	No	Rhino Only	No	19.79178	Yes	No	Yes	No	Yes	No	No	Yes	No
Unchecked	Checked	Unchecked	Unchecked	Unchecked	5	Male	3	1	No	No	Yes	No	25.799999	1	0	1	1	No	No	Yes	Yes	Co-Infection	No	3.3863013	Yes	No	Yes	Yes	Yes	Yes	Yes	No	No
Unchecked	Unchecked	Unchecked	Unchecked	Unchecked	1	Female	2.5	3	Yes	No	No	No	8.3000002	0	0	0	0	No	No	No	No	No Infection	Yes	.59178084	Yes	No	Yes	No	No	Yes	No	No	No
Checked	Unchecked	Unchecked	Unchecked	Unchecked	6	Male	3	3	Yes	No	No	No	30	1	0	1	0	No	No	Yes	Yes	Co-Infection	No	1.5123287	No	No	Yes	No	Yes	Yes	No	Yes	No
Unchecked	Checked	Unchecked	Unchecked	Unchecked	4	Female	3	5	Yes	No	No	No	22.299999	0	1	0	0	No	No	Yes	No	MPV Only	No	15.189041	Yes	No	Yes	Yes	Yes	Yes	Yes	Yes	No
Checked	Unchecked	Unchecked	Unchecked	Unchecked	2	Male	3.0999999	2	Yes	No	Yes	No	22.299999	0	0	1	0	No	No	Yes	No	Rhino Only	No	6.7068491	Yes	No	Yes	Yes	Yes	Yes	Yes	No	No
Unchecked	Unchecked	Unchecked	Unchecked	Unchecked	14	Female	2.5	2	No	No	Yes	Yes	26	0	0	0	0	No	Yes	Yes	No	PIV Only	No	1.9068493	Yes	No	Yes	Yes	Yes	Yes	Yes	No	No
Unchecked	Checked	Unchecked	Unchecked	Unchecked	1	Male	3.5	2	Yes	No	Yes	Yes	14.3	0	0	0	0	No	No	No	No	No Infection	No	10.652055	Yes	No	Yes	Yes	Yes	Yes	Yes	Yes	No
Unchecked	Unchecked	Unchecked	Unchecked	Checked	3	Female	3.5	1	No	Yes	Yes	Yes	25.9	1	0	0	0	No	No	Yes	No	RSV Only	No	13.545205	No	Yes	Yes	No	No	Yes	No	No	Yes
Unchecked	Unchecked	Unchecked	Unchecked	Unchecked	10	Female	2.5999999	2	Yes	No	No	No		1	0	0	0	No	No	Yes	No	RSV Only	No	.49315068	Yes	No	Yes	Yes	Yes	Yes	Yes	No	No
Checked	Unchecked	Unchecked	Unchecked	Unchecked	2	Female	3.4000001	4	Yes	No	No	No	1.4	1	0	1	0	No	No	Yes	Yes	Co-Infection	No	2.2684932	No	No	No	No	Yes	Yes	No	No	No
Unchecked	Checked	Unchecked	Unchecked	Unchecked	2	Male	2.2	7	No	No	No	No	14.7	0	0	0	0	No	No	No	No	No Infection	No	17.720549	Yes	No	Yes	Yes	Yes	Yes	Yes	No	No
Unchecked	Unchecked	Unchecked	Unchecked	Unchecked	3	Male	2	6	No	No	No	No	13.14	1	0	0	0	No	No	Yes	No	RSV Only	No	2.2356164	Yes	No	Yes	Yes	Yes	Yes	Yes	Yes	No
Unchecked	Unchecked	Unchecked	Unchecked	Unchecked	7	Female	2	1	Yes	No	No	No	5.5999999	0	0	0	0	No	No	No	No	No Infection	No	.7890411	Yes	No	Yes	Yes	No	Yes	No	No	No
Unchecked	Unchecked	Unchecked	Unchecked	Unchecked	15	Male	3.7	7	Yes	No	No	No	15	0	0	0	0	No	No	No	No	No Infection	No	1.1835617	Yes	No	Yes	Yes	No	Yes	No	No	No
Unchecked	Unchecked	Unchecked	Unchecked	Unchecked	8	Female	2.0999999	3	No	No	No	No	3.9000001	0	0	0	0	No	No	No	No	No Infection	No	.69041097	Yes	No	Yes	Yes	Yes	Yes	Yes	No	No
Unchecked	Unchecked	Unchecked	Unchecked	Unchecked	8	Male	3.2	2	Yes	No	No	No	4.0999999	0	0	1	0	No	No	Yes	No	Rhino Only	No	.69041097	No	No	Yes	No	No	Yes	No	No	No
Unchecked	Unchecked	Unchecked	Unchecked	Unchecked	2	Male	3.5	1	Yes	No	No	No		0	0	1	0	No	No	Yes	No	Rhino Only	No	10.191781	Yes	No	Yes	Yes	No	Yes	No	Yes	No
Unchecked	Unchecked	Unchecked	Unchecked	Unchecked	5	Male	4.5	7	Yes	No	No	No	8	1	1	0	1	No	No	Yes	Yes	Co-Infection	No	12.690411	Yes	Yes	No	No	Yes	Yes	No	Yes	No
Unchecked	Checked	Unchecked	Unchecked	Unchecked	2	Male	3.5	5	Yes	No	No	No		1	0	1	0	No	No	Yes	Yes	Co-Infection	No	3.4849315	Yes	No	Yes	No	Yes	Yes	No	No	No
Unchecked	Unchecked	Unchecked	Unchecked	Checked	8	Female	3.2	3	Yes	No	No	No		1	0	1	0	No	No	Yes	Yes	Co-Infection	No	1.5780822	Yes	No	Yes	No	Yes	Yes	No	No	No
Unchecked	Unchecked	Checked	Unchecked	Unchecked	2	Male	2.5	1	No	No	No	No		0	0	1	0	No	No	Yes	No	Rhino Only	No	9.6986303	Yes	No	Yes	Yes	No	Yes	No	No	No
Unchecked	Unchecked	Unchecked	Unchecked	Unchecked	3	Male	2.7	5	Yes	No	No	No	4	1	0	0	0	No	No	Yes	No	RSV Only	No	3.5506849	No	No	Yes	No	Yes	Yes	No	Yes	No
Unchecked	Unchecked	Unchecked	Unchecked	Unchecked	4	Male	3.4000001	4	No	No	No	No	32.400002	0	1	1	0	No	No	Yes	Yes	Co-Infection	No	2.5643835	Yes	No	Yes	Yes	Yes	Yes	Yes	Yes	No
Unchecked	Unchecked	Unchecked	Unchecked	Checked	6	Female	2.9000001	5	Yes	No	No	No	2	1	0	1	0	No	No	Yes	Yes	Co-Infection	No	1.3808219	Yes	No	Yes	No	Yes	Yes	No	No	No
Checked	Unchecked	Unchecked	Unchecked	Unchecked	6	Male	3.5999999	2	Yes	No	No	No		1	0	0	0	No	No	Yes	No	RSV Only	No	2.6630137	Yes	No	Yes	Yes	Yes	Yes	Yes	Yes	No
Unchecked	Checked	Unchecked	Unchecked	Unchecked	8	Male	4.1999998	30	No	Yes	Yes	No	14.6	0	0	0	0	No	No	No	No	No Infection	No	7.660274	No	No	Yes	No	No	No	No	No	No
Unchecked	Unchecked	Unchecked	Unchecked	Unchecked	6	Male	3	20	No	No	No	No	19.1	0	0	0	1	No	No	Yes	No	Adeno Only	No	1.0520548	Yes	No	Yes	Yes	No	No	No	No	No
Unchecked	Unchecked	Unchecked	Unchecked	Checked	10	Female	2	3	No	Yes	Yes	No	35	1	0	0	0	No	No	Yes	No	RSV Only	No	11.605479	No	Yes	Yes	Yes	Yes	Yes	Yes	Yes	No
Checked	Unchecked	Unchecked	Unchecked	Unchecked	4	Male	3.75	30	Yes	No	No	No		0	0	1	0	No	No	Yes	No	Rhino Only	No	8.7780819	No	No	Yes	No	Yes	No	No	Yes	No
Unchecked	Unchecked	Unchecked	Unchecked	Unchecked	9	Male	3.4000001	1	Yes	No	No	No	4.3000002	0	0	0	0	No	No	No	No	No Infection	No	.75616437	No	No	Yes	Yes	No	Yes	No	No	No
Unchecked	Checked	Unchecked	Unchecked	Unchecked	6	Female	2.5	3	Yes	No	No	No	10.4	1	0	0	0	No	No	Yes	No	RSV Only	No	3.1890411	Yes	No	Yes	Yes	Yes	Yes	Yes	Yes	No
Unchecked	Unchecked	Unchecked	Unchecked	Unchecked	4	Male	3.5	2	No	No	No	No	27.799999	0	0	1	0	No	No	Yes	No	Rhino Only	No	5.8849316	No	No	No	No	Yes	Yes	No	No	No
Unchecked	Unchecked	Unchecked	Unchecked	Unchecked	5	Male	3.0999999	3	No	No	No	No		0	0	0	0	No	No	No	No	No Infection	No	1.019178	Yes	No	Yes	No	Yes	Yes	No	Yes	No
Checked	Unchecked	Unchecked	Unchecked	Unchecked	5	Female	2.8	3	No	No	No	No	46	1	0	1	0	No	No	Yes	Yes	Co-Infection	No	3.879452	Yes	No	Yes	No	Yes	Yes	No	No	No
Unchecked	Unchecked	Unchecked	Unchecked	Checked	6	Male	3.5	7	No	No	No	No		1	0	0	1	No	No	Yes	Yes	Co-Infection	No	8.4164381	Yes	No	Yes	Yes	Yes	Yes	Yes	No	No
Unchecked	Checked	Unchecked	Unchecked	Unchecked	2	Male	4	2	Yes	No	No	No	46	1	0	1	0	No	No	Yes	Yes	Co-Infection	No	6.2794518	Yes	No	Yes	Yes	Yes	Yes	Yes	Yes	No
Unchecked	Unchecked	Unchecked	Unchecked	Unchecked	13	Male	3.8	4	Yes	No	No	No	4.3000002	0	0	1	0	No	No	Yes	No	Rhino Only	No	1.8739727	Yes	No	Yes	Yes	Yes	Yes	Yes	No	No
Unchecked	Checked	Unchecked	Unchecked	Unchecked	4	Female	2.5999999	4	Yes	No	No	No	8.8000002	0	1	0	0	No	No	Yes	No	MPV Only	Yes	8.2191782	No	No	Yes	Yes	Yes	Yes	Yes	No	No
Checked	Unchecked	Unchecked	Unchecked	Unchecked	6	Male	2.5	3	No	No	No	No	29.700001	1	0	0	0	No	No	Yes	No	RSV Only	No	5.950685	Yes	No	Yes	Yes	Yes	Yes	Yes	Yes	No
Unchecked	Unchecked	Unchecked	Unchecked	Checked	4	Female	1.6	4	Yes	No	No	No	5.4000001	1	0	0	0	No	No	Yes	No	RSV Only	No	1.4136987	Yes	No	No	No	Yes	Yes	No	Yes	No
Checked	Unchecked	Unchecked	Unchecked	Unchecked	2	Male	3.5	2	Yes	No	Yes	No	3.4000001	1	0	1	0	No	No	Yes	Yes	Co-Infection	No	2.1041095	No	No	No	Yes	Yes	Yes	Yes	Yes	No
Unchecked	Unchecked	Unchecked	Unchecked	Checked	5	Female	3.2	3	Yes	Yes	Yes	Yes	4.9000001	1	0	1	0	No	No	Yes	Yes	Co-Infection	No	5.4575343	Yes	No	Yes	Yes	Yes	Yes	Yes	Yes	No
Checked	Unchecked	Unchecked	Unchecked	Unchecked	2	Male	3.4000001	5	Yes	No	Yes	No	5.5999999	1	0	0	0	No	No	Yes	No	RSV Only	No	2.2684932	No	No	Yes	No	Yes	Yes	No	No	No
Unchecked	Unchecked	Unchecked	Unchecked	Unchecked	9	Female	3.7	9	Yes	No	Yes	No	4	1	0	0	0	No	No	Yes	No	RSV Only	No	8.9095888	Yes	Yes	Yes	Yes	Yes	Yes	Yes	Yes	No
Unchecked	Unchecked	Unchecked	Unchecked	Checked	6	Male	2.9000001	2	No	No	Yes	No	25	0	0	1	0	No	No	Yes	No	Rhino Only	No	.88767123	Yes	Yes	Yes	No	No	Yes	No	No	No
Unchecked	Unchecked	Unchecked	Unchecked	Unchecked	7	Male	3.5	2	Yes	No	No	No	2.5999999	0	0	1	0	No	No	Yes	No	Rhino Only	No	1.9068493	No	No	Yes	Yes	No	Yes	No	Yes	No
Unchecked	Unchecked	Unchecked	Unchecked	Checked	8	Female	2.9000001	7	Yes	No	No	No	2.5	1	0	0	1	No	No	Yes	Yes	Co-Infection	No	12.854795	Yes	No	Yes	Yes	Yes	Yes	Yes	Yes	No
Unchecked	Unchecked	Unchecked	Unchecked	Unchecked	7	Male	4.5	3	No	No	No	No		1	0	0	0	No	No	Yes	No	RSV Only	No	.98630136	Yes	No	Yes	Yes	No	Yes	No	No	No
Checked	Unchecked	Unchecked	Unchecked	Unchecked	3	Male	3.3	4	Yes	No	No	No	.5	1	0	0	0	No	No	Yes	No	RSV Only	No	3.5178082	No	No	No	Yes	Yes	Yes	Yes	Yes	No
Unchecked	Unchecked	Unchecked	Unchecked	Unchecked	8	Male	2.7	2	No	No	No	No	3.7	0	0	0	1	No	Yes	Yes	Yes	Co-Infection	No	.8547945	Yes	No	Yes	Yes	No	Yes	No	No	No
Checked	Unchecked	Unchecked	Unchecked	Unchecked	1	Male	3.3	1	Yes	No	No	No	2.5999999	1	0	0	0	No	No	Yes	No	RSV Only	No	4.6356163	Yes	No	No	No	Yes	Yes	No	Yes	No
Unchecked	Checked	Unchecked	Unchecked	Unchecked	5	Female	3	7	Yes	No	No	No	13	0	0	0	0	No	No	No	No	No Infection	No	7.0027399	No	No	Yes	Yes	Yes	Yes	Yes	Yes	No
Unchecked	Unchecked	Unchecked	Unchecked	Checked	7	Male	3.9000001	3	No	No	Yes	No	26.610001	1	1	1	0	No	No	Yes	Yes	Co-Infection	No	1.2164384	Yes	No	Yes	No	Yes	Yes	No	Yes	No
Unchecked	Unchecked	Unchecked	Unchecked	Unchecked	2	Male	3.4000001	3	Yes	No	No	No		0	0	0	0	No	No	No	No	No Infection	No	1.0520548	Yes	No	Yes	Yes	No	Yes	No	No	No
Unchecked	Unchecked	Unchecked	Unchecked	Checked	6	Male	3.5	3	Yes	No	No	No	4.0100002	1	0	0	0	No	No	Yes	No	RSV Only	No	1.4136987	No	No	Yes	Yes	Yes	Yes	Yes	No	No
Unchecked	Checked	Unchecked	Unchecked	Unchecked	3	Female	3.5	7	No	No	No	No	29.299999	0	1	0	0	No	No	Yes	No	MPV Only	Yes	20.679453	No	No	Yes	No	Yes	Yes	No	Yes	No
Unchecked	Checked	Unchecked	Unchecked	Unchecked	3	Male	3.0999999	4	Yes	No	No	No	10.09	1	0	0	0	No	No	Yes	No	RSV Only	No	10.224657	No	No	Yes	No	Yes	Yes	No	No	No
Unchecked	Unchecked	Unchecked	Unchecked	Unchecked	2	Female	2.5999999	2	Yes	No	Yes	No	2.5	1	1	0	0	No	No	Yes	Yes	Co-Infection	No	2.3342466	Yes	No	Yes	No	Yes	Yes	No	No	No
Unchecked	Unchecked	Unchecked	Unchecked	Unchecked	3	Male	3.7	2	No	No	No	No	18.5	0	0	0	0	No	No	No	No	No Infection	No	2.8602741	Yes	No	Yes	Yes	No	Yes	No	Yes	No
Unchecked	Unchecked	Unchecked	Unchecked	Checked	5	Female	1.3	5	Yes	No	Yes	No	21.6	0	0	1	0	No	No	Yes	No	Rhino Only	Yes	9.1726027	Yes	No	Yes	Yes	Yes	Yes	Yes	Yes	No
Unchecked	Unchecked	Unchecked	Unchecked	Checked	3	Female	3	7	Yes	No	Yes	No	1.7	1	0	0	0	No	No	Yes	No	RSV Only	No	1.9068493	Yes	No	Yes	No	Yes	Yes	No	No	No
Unchecked	Unchecked	Unchecked	Unchecked	Unchecked	3	Male	3.8	1	No	No	No	No		0	0	1	0	No	No	Yes	No	Rhino Only	No	15.353425	No	No	Yes	No	Yes	Yes	No	No	No
Unchecked	Unchecked	Unchecked	Unchecked	Unchecked	7	Male	2.7	1	No	Yes	Yes	No	15.1	0	0	1	0	No	No	Yes	No	Rhino Only	No	5.0958905	No	No	Yes	Yes	Yes	Yes	Yes	Yes	No
Checked	Unchecked	Unchecked	Unchecked	Unchecked	5	Female	3.5999999	4	Yes	No	No	No	34.799999	1	0	1	1	No	No	Yes	Yes	Co-Infection	No	7.4958906	Yes	No	Yes	No	Yes	Yes	No	Yes	No
Unchecked	Unchecked	Unchecked	Unchecked	Checked	5	Female	2.7	3	Yes	No	No	No		1	0	0	0	No	No	Yes	No	RSV Only	No	1.6438357	Yes	No	Yes	Yes	Yes	Yes	Yes	No	No
Unchecked	Checked	Unchecked	Unchecked	Unchecked	5	Male	2.5	7	Yes	No	No	No	4.29	0	1	0	0	No	No	Yes	No	MPV Only	No	5.7534246	Yes	No	Yes	No	Yes	Yes	No	Yes	No
Checked	Unchecked	Unchecked	Unchecked	Unchecked	5	Male	2.5	3	Yes	No	No	No	2.4000001	0	0	1	0	No	No	Yes	No	Rhino Only	No	6.7397261	Yes	No	Yes	Yes	Yes	Yes	Yes	No	No
Checked	Unchecked	Unchecked	Unchecked	Unchecked	3	Female	2.8	2	Yes	No	Yes	No	25.799999	0	0	1	0	No	No	Yes	No	Rhino Only	No	8.8767128	No	No	No	No	Yes	Yes	No	No	No
Unchecked	Checked	Unchecked	Unchecked	Unchecked	3	Female	2	7	No	No	No	No	27	0	0	0	0	No	No	No	No	No Infection	No	13.545205	Yes	No	Yes	Yes	Yes	Yes	Yes	No	No
Unchecked	Unchecked	Unchecked	Unchecked	Checked	6	Male	1.3	3	No	No	No	No	21.9	1	0	0	0	No	No	Yes	No	RSV Only	Yes	5.6547947	No	Yes	Yes	Yes	Yes	Yes	Yes	Yes	No
Unchecked	Unchecked	Unchecked	Unchecked	Unchecked	7	Male	3.8	2	No	No	No	No	29.299999	0	0	1	0	No	No	Yes	No	Rhino Only	No	.95342463	Yes	No	Yes	Yes	No	Yes	No	Yes	No
Unchecked	Unchecked	Unchecked	Unchecked	Unchecked	37	Female	2.8399999	2	No	No	No	No	5.3000002	0	0	0	0	No	No	No	No	No Infection	No	.59178084	No	No	Yes	Yes	No	Yes	No	No	No
Checked	Unchecked	Unchecked	Unchecked	Unchecked	4	Male	3.8	4	Yes	No	No	No	22.5	1	0	0	0	No	No	Yes	No	RSV Only	No	12.394521	No	No	Yes	No	Yes	Yes	No	Yes	No
Unchecked	Unchecked	Unchecked	Unchecked	Checked	8	Male	3	5	No	No	No	No	14.8	1	0	1	0	No	No	Yes	Yes	Co-Infection	No	18.871233	Yes	No	Yes	Yes	Yes	Yes	Yes	No	No
Unchecked	Unchecked	Unchecked	Unchecked	Unchecked	10	Male	3	2	No	Yes	No	No	4	1	0	0	0	No	No	Yes	No	RSV Only	No	.42739725	No	No	Yes	No	No	Yes	No	No	No
Unchecked	Unchecked	Unchecked	Unchecked	Unchecked	10	Male	3.4000001	3	Yes	No	No	No	3.9000001	0	0	1	0	No	No	Yes	No	Rhino Only	No	1.8082192	Yes	No	Yes	Yes	Yes	Yes	Yes	No	No
Unchecked	Checked	Unchecked	Unchecked	Unchecked	2	Male	3.0999999	2	Yes	No	No	No		0	0	1	0	No	No	Yes	No	Rhino Only	No	7.1013699	Yes	No	Yes	Yes	Yes	Yes	Yes	No	No
Unchecked	Unchecked	Unchecked	Unchecked	Unchecked	2	Female	3.2	2	Yes	No	No	No	.5	1	0	0	1	No	No	Yes	Yes	Co-Infection	No	1.1178082	Yes	No	Yes	No	Yes	Yes	No	No	No
Unchecked	Unchecked	Unchecked	Checked	Unchecked	4	Female	3.5	3	Yes	No	No	No	39.009998	0	0	1	0	No	No	Yes	No	Rhino Only	No	7.1999998	Yes	No	Yes	Yes	No	Yes	No	No	No
Unchecked	Unchecked	Unchecked	Unchecked	Unchecked	4	Male	2.8	1	Yes	No	No	No	20.700001	0	1	0	0	No	No	Yes	No	MPV Only	No	2.1041095	Yes	No	Yes	Yes	No	Yes	No	No	No
Unchecked	Checked	Unchecked	Unchecked	Unchecked	11	Male	2.4000001	5	Yes	No	No	No	31	0	0	0	0	No	No	No	No	No Infection	No	21.468493	Yes	No	Yes	No	Yes	Yes	No	Yes	No
Unchecked	Checked	Unchecked	Unchecked	Unchecked	4	Female	3.5	4	Yes	No	No	No	9.1000004	0	1	0	0	No	No	Yes	No	MPV Only	Yes	8.3835621	No	No	Yes	Yes	Yes	Yes	Yes	No	No
Unchecked	Unchecked	Unchecked	Unchecked	Unchecked	5	Male	4	5	Yes	No	Yes	No	.5	1	0	0	0	No	No	Yes	No	RSV Only	No	1.3150685	No	No	Yes	No	Yes	Yes	No	No	No
Unchecked	Checked	Unchecked	Unchecked	Unchecked	1	Male	3.8	7	Yes	No	No	No	9.3000002	1	0	0	0	No	No	Yes	No	RSV Only	No	22.717808	Yes	No	Yes	Yes	Yes	Yes	Yes	Yes	No
Checked	Unchecked	Unchecked	Unchecked	Unchecked	9	Female	3.2	2	No	No	No	No	25.700001	1	0	0	0	No	No	Yes	No	RSV Only	No	2.0054793	Yes	No	Yes	No	Yes	Yes	No	Yes	No
Unchecked	Unchecked	Unchecked	Checked	Unchecked	3	Male	2.8	2	Yes	No	No	No	25.5	0	0	0	0	No	No	No	No	No Infection	No	9.2054796	Yes	No	Yes	Yes	No	Yes	No	No	No
Unchecked	Unchecked	Unchecked	Checked	Unchecked	4	Male	2.5	2	Yes	No	No	No	20.5	0	0	0	1	No	No	Yes	No	Adeno Only	No	10.652055	Yes	No	Yes	Yes	No	Yes	No	Yes	No
Unchecked	Unchecked	Unchecked	Unchecked	Unchecked	4	Female	3.4000001	3	Yes	No	No	No	18.6	0	0	1	1	No	No	Yes	Yes	Co-Infection	No	1.5123287	Yes	No	Yes	No	No	Yes	No	No	No
Checked	Unchecked	Unchecked	Unchecked	Unchecked	4	Male	3.7	2	Yes	No	No	No	2.8	1	0	1	0	No	No	Yes	Yes	Co-Infection	No	2.6630137	Yes	No	Yes	Yes	No	Yes	No	No	No
Unchecked	Unchecked	Unchecked	Unchecked	Unchecked	10	Female	3.6500001	1	Yes	No	Yes	No	2.2	1	0	1	0	No	No	Yes	Yes	Co-Infection	No	.72328764	Yes	No	Yes	No	Yes	Yes	No	No	No
Unchecked	Checked	Unchecked	Unchecked	Unchecked	3	Male	3.0999999	3	Yes	No	No	No		1	0	1	0	No	No	Yes	Yes	Co-Infection	No	3.6164384	Yes	No	Yes	No	Yes	Yes	No	Yes	No
Unchecked	Checked	Unchecked	Unchecked	Unchecked	5	Male	3.5	4	No	No	No	No	24.6	1	0	0	0	No	No	Yes	No	RSV Only	No	6.2136989	No	No	Yes	Yes	Yes	Yes	Yes	Yes	No
Unchecked	Unchecked	Unchecked	Unchecked	Unchecked	6	Male	2	1	Yes	No	No	No	3	0	0	0	0	No	No	No	No	No Infection	No	1.6109589	No	No	Yes	Yes	No	Yes	No	No	No
Unchecked	Unchecked	Unchecked	Unchecked	Unchecked	3	Female	1.5	3	No	No	No	No	33.400002	1	0	0	0	No	No	Yes	No	RSV Only	No	2.5643835	Yes	No	Yes	Yes	Yes	Yes	Yes	No	No
Unchecked	Checked	Unchecked	Unchecked	Unchecked	7	Female	2.8	4	Yes	No	Yes	No	20.700001	1	1	1	0	No	No	Yes	Yes	Co-Infection	No	15.090411	Yes	No	Yes	Yes	Yes	Yes	Yes	Yes	No
Unchecked	Unchecked	Unchecked	Unchecked	Checked	4	Male	3	7	Yes	No	Yes	No		1	0	0	0	No	No	Yes	No	RSV Only	No	10.980822	Yes	No	Yes	Yes	Yes	Yes	Yes	Yes	No
Unchecked	Checked	Unchecked	Unchecked	Unchecked	2	Male	4.1999998	14	Yes	No	No	No	19.700001	0	1	0	1	No	No	Yes	Yes	Co-Infection	No	7.0684934	Yes	No	No	No	Yes	No	No	Yes	No
Unchecked	Unchecked	Unchecked	Unchecked	Unchecked	10	Male	2.5	1	No	No	No	No	21.4	0	0	1	1	No	No	Yes	Yes	Co-Infection	Yes	1.6767123	Yes	No	Yes	Yes	No	Yes	No	Yes	No
Unchecked	Checked	Unchecked	Unchecked	Unchecked	3	Male	2.8	2	No	No	Yes	No	20.799999	0	0	1	0	No	No	Yes	No	Rhino Only	No	6.4767122	Yes	No	Yes	Yes	Yes	Yes	Yes	Yes	No
Unchecked	Unchecked	Unchecked	Unchecked	Unchecked	1	Female	3.7	2	Yes	No	No	No	12.72	0	0	1	0	No	No	Yes	No	Rhino Only	No	.65753424	No	No	Yes	Yes	No	Yes	No	No	No
Checked	Unchecked	Unchecked	Unchecked	Unchecked	4	Female	3	4	Yes	No	Yes	Yes	1.9	0	1	0	0	No	No	Yes	No	MPV Only	No	2.4328768	No	No	Yes	No	Yes	Yes	No	No	No
Unchecked	Unchecked	Unchecked	Unchecked	Checked	7	Female	3	2	No	No	No	No		1	0	0	0	No	No	Yes	No	RSV Only	Yes	2.4328768	Yes	No	Yes	No	Yes	Yes	No	Yes	No
Unchecked	Unchecked	Unchecked	Unchecked	Checked	11	Male	2.7	5	No	Yes	Yes	Yes	7.8000002	0	0	0	0	No	No	No	No	No Infection	No	.59178084	Yes	No	Yes	Yes	Yes	Yes	Yes	No	No
Unchecked	Unchecked	Unchecked	Unchecked	Unchecked	7	Female	2.8	2	No	No	Yes	No	5.1999998	0	0	0	0	No	No	No	No	No Infection	No	1.3479452	Yes	No	Yes	No	Yes	Yes	No	No	No
Unchecked	Unchecked	Unchecked	Unchecked	Unchecked	5	Male	1.6	5	No	No	Yes	No	9.46	0	0	1	0	No	Yes	Yes	Yes	Co-Infection	Yes	1.1835617	No	No	Yes	No	Yes	Yes	No	No	No
Unchecked	Checked	Unchecked	Unchecked	Unchecked	7	Female	2.5	3	No	No	Yes	No		1	0	0	0	No	No	Yes	No	RSV Only	No	3.3863013	Yes	No	Yes	No	Yes	Yes	No	No	No
Unchecked	Unchecked	Unchecked	Unchecked	Unchecked	12	Female	3.4000001	1	Yes	No	No	No		0	0	1	0	No	Yes	Yes	Yes	Co-Infection	No	.72328764	No	No	Yes	Yes	No	Yes	No	No	No
Unchecked	Unchecked	Unchecked	Unchecked	Unchecked	2	Male	1.86	1	No	No	No	No	28.1	0	0	1	0	No	No	Yes	No	Rhino Only	Yes	1.6438357	No	No	Yes	Yes	No	Yes	No	No	No
Unchecked	Checked	Unchecked	Unchecked	Unchecked	4	Male	2.5999999	10	No	No	No	No	29	1	0	1	0	No	No	Yes	Yes	Co-Infection	No	5.0958905	Yes	No	Yes	Yes	Yes	Yes	Yes	No	No
Unchecked	Checked	Unchecked	Unchecked	Unchecked	7	Female	2.4000001	1	Yes	Yes	Yes	Yes	23.5	0	0	1	1	No	No	Yes	Yes	Co-Infection	Yes	12.690411	No	No	Yes	Yes	No	Yes	No	Yes	No
Unchecked	Unchecked	Unchecked	Unchecked	Unchecked	9	Female	2.5	1	Yes	No	No	No	8	0	0	1	0	No	No	Yes	No	Rhino Only	No	2.5972602	Yes	No	Yes	Yes	No	Yes	No	No	No
Unchecked	Unchecked	Unchecked	Unchecked	Unchecked	5	Male	3.8	5	No	No	No	No	15.8	0	0	0	0	No	No	No	No	No Infection	No	7.1671233	Yes	No	Yes	No	Yes	Yes	No	Yes	No
Unchecked	Checked	Unchecked	Unchecked	Unchecked	1	Male	2.7	14	No	No	No	No	33.869999	0	0	1	0	No	No	Yes	No	Rhino Only	Yes	4.7671232	Yes	Yes	Yes	No	Yes	No	No	No	No
Checked	Unchecked	Unchecked	Unchecked	Unchecked	5	Female	3.5	1	Yes	No	No	No	11	0	0	1	0	No	No	Yes	No	Rhino Only	No	4.4383564	Yes	No	Yes	No	Yes	Yes	No	Yes	No
Unchecked	Checked	Unchecked	Unchecked	Unchecked	5	Female	2.2	4	Yes	No	No	No	13.4	0	1	1	0	No	No	Yes	Yes	Co-Infection	No	23.309589	Yes	No	Yes	Yes	Yes	Yes	Yes	No	No
Unchecked	Unchecked	Unchecked	Unchecked	Unchecked	11	Female	5	14	No	Yes	Yes	No	25	0	0	0	0	No	No	No	No	No Infection	No	1.1835617	Yes	Yes	Yes	Yes	No	No	No	No	Yes
Unchecked	Unchecked	Unchecked	Unchecked	Unchecked	7	Male	3.4000001	3	Yes	No	No	No	13	0	0	0	0	No	No	No	No	No Infection	No	.92054796	Yes	No	No	No	No	Yes	No	No	No
Checked	Unchecked	Unchecked	Unchecked	Unchecked	3	Male	3.3	2	No	No	Yes	No	12.1	0	1	0	0	No	No	Yes	No	MPV Only	No	1.5780822	Yes	No	Yes	Yes	Yes	Yes	Yes	Yes	No
Unchecked	Unchecked	Unchecked	Unchecked	Unchecked	6	Female	2.5	1	Yes	No	No	No	6.5	0	0	0	0	No	No	No	No	No Infection	No	1.5452055	Yes	No	Yes	Yes	No	Yes	No	No	No
Unchecked	Checked	Unchecked	Unchecked	Unchecked	5	Male	2.75	4	Yes	No	No	No	13	0	0	1	0	No	No	Yes	No	Rhino Only	No	10.290411	Yes	No	Yes	No	Yes	Yes	No	No	No
Unchecked	Checked	Unchecked	Unchecked	Unchecked	2	Male	2.5	2	No	No	No	No	32.5	1	0	0	0	No	No	Yes	No	RSV Only	No	8.8767128	Yes	No	Yes	Yes	Yes	Yes	Yes	No	No
Unchecked	Checked	Unchecked	Unchecked	Unchecked	3	Male	2.75	3	No	No	No	No	26	1	0	0	0	No	No	Yes	No	RSV Only	No	4.7013698	Yes	No	Yes	Yes	Yes	Yes	Yes	No	No
Unchecked	Checked	Unchecked	Unchecked	Unchecked	1	Male	3.3	2	Yes	No	No	No	51	1	0	0	1	No	No	Yes	Yes	Co-Infection	No	5.3917809	Yes	No	Yes	Yes	Yes	Yes	Yes	Yes	No
Checked	Unchecked	Unchecked	Unchecked	Unchecked	1	Male	3.4000001	2	Yes	No	Yes	No	13.5	0	0	1	0	No	No	Yes	No	Rhino Only	No	.98630136	No	No	No	Yes	No	Yes	No	No	No
Checked	Unchecked	Unchecked	Unchecked	Unchecked	4	Male	2.5	2	Yes	No	Yes	No	2.4000001	0	0	1	0	No	No	Yes	No	Rhino Only	No	7.4301372	Yes	No	Yes	No	Yes	Yes	No	No	No
Unchecked	Checked	Unchecked	Unchecked	Unchecked		Female	2.8	7	No					0	0	1	0	No	No	Yes	No	Rhino Only	No	4.0767121	Yes	Yes	No	Yes	Yes	Yes	Yes	No
Unchecked	Unchecked	Unchecked	Unchecked	Checked	4	Male	2.5	1	No	No	Yes	No	13.1	0	0	0	0	No	No	No	No	No Infection	No	20.252054	No	No	Yes	Yes	Yes	Yes	Yes	No	No
Unchecked	Unchecked	Unchecked	Unchecked	Unchecked	4	Female	3.5	1	No	No	No	No	26.450001	0	0	0	0	No	No	No	No	No Infection	No	2.2684932	No	No	Yes	Yes	No	Yes	No	No	No
Unchecked	Unchecked	Unchecked	Unchecked	Checked	7	Female	3.5	1	No	No	Yes	No	10.48	1	0	1	0	No	No	Yes	Yes	Co-Infection	No	.42739725	Yes	No	Yes	No	No	Yes	No	No	No
Unchecked	Checked	Unchecked	Unchecked	Unchecked	3	Female	2.5	7	Yes	No	No	No	24.4	0	0	1	0	No	No	Yes	No	Rhino Only	No	6.3452053	Yes	No	Yes	Yes	Yes	Yes	Yes	Yes	No
Checked	Unchecked	Unchecked	Unchecked	Unchecked	12	Male	4.1999998	1	No	No	Yes	No	8.6000004	1	0	0	0	No	No	Yes	No	RSV Only	No	3.7808218	No	No	Yes	No	Yes	Yes	No	No	No
Checked	Unchecked	Unchecked	Unchecked	Unchecked	2	Female	3.0999999	2	Yes	No	Yes	No	13.9	0	0	1	0	No	No	Yes	No	Rhino Only	No	12.558904	Yes	No	Yes	No	Yes	Yes	No	No	No
Unchecked	Unchecked	Unchecked	Unchecked	Unchecked	9	Male	3.0999999	2	Yes	No	Yes	No		1	1	0	0	No	No	Yes	Yes	Co-Infection	No	1.6767123	Yes	No	Yes	No	Yes	Yes	No	Yes	No
Unchecked	Checked	Unchecked	Unchecked	Unchecked	2	Female	2.25	3	Yes	No	No	No	29.6	1	0	0	0	No	No	Yes	No	RSV Only	No	3.8465753	Yes	No	Yes	Yes	Yes	Yes	Yes	No	No
Unchecked	Checked	Unchecked	Unchecked	Unchecked	7	Male	2.5	7	Yes	No	Yes	No	20.299999	0	0	1	0	No	No	Yes	No	Rhino Only	No	10.027397	Yes	No	Yes	No	Yes	Yes	No	Yes	No
Unchecked	Unchecked	Unchecked	Unchecked	Unchecked	10	Female	2.5999999	2	Yes	No	No	No	28.4	0	0	1	1	No	No	Yes	Yes	Co-Infection	No	1.939726	Yes	No	Yes	Yes	Yes	Yes	Yes	No	No
Checked	Unchecked	Unchecked	Unchecked	Unchecked	1	Female	4	1	Yes	No	No	No	.5	0	0	0	0	No	No	No	No	No Infection	No	2.6630137	Yes	No	Yes	No	Yes	Yes	No	No	No
Unchecked	Unchecked	Unchecked	Unchecked	Unchecked	6	Male	3.2	1	Yes	No	No	No	20.52	0	0	0	0	No	Yes	Yes	No	PIV Only	No	1.8410959	Yes	No	Yes	No	No	Yes	No	No	No
Unchecked	Checked	Unchecked	Unchecked	Unchecked	20	Male	2.7	3	Yes	Yes	Yes	Yes		0	0	0	0	No	No	No	No	No Infection	No	12	Yes	Yes	Yes	Yes	No	Yes	No	Yes	Yes
Checked	Unchecked	Unchecked	Unchecked	Unchecked	8	Female	3	4	Yes	No	Yes	No	22.700001	1	0	0	0	No	No	Yes	No	RSV Only	No	2.5315068	No	No	Yes	Yes	Yes	Yes	Yes	No	No
Checked	Unchecked	Unchecked	Unchecked	Unchecked	3	Female	2.7	3	No	No	Yes	No	36.299999	1	0	1	0	No	No	Yes	Yes	Co-Infection	No	1.5780822	Yes	No	Yes	No	Yes	Yes	No	Yes	No
Unchecked	Unchecked	Unchecked	Unchecked	Checked	17	Male	3.7	1	Yes	No	Yes	No	3.5999999	0	0	1	0	No	No	Yes	No	Rhino Only	No	.88767123	Yes	No	Yes	Yes	Yes	Yes	Yes	No	No
Unchecked	Checked	Unchecked	Unchecked	Unchecked	3	Male	3.0999999	7	No	No	No	No	35	1	0	0	0	No	No	Yes	No	RSV Only	No	8.8109589	Yes	No	No	Yes	Yes	Yes	Yes	No	No
Unchecked	Checked	Unchecked	Unchecked	Unchecked	2	Female	1.4	7	Yes	No	No	No	26.700001	1	0	0	0	No	No	Yes	No	RSV Only	Yes	10.915069	Yes	No	Yes	Yes	Yes	Yes	Yes	Yes	No
Unchecked	Unchecked	Unchecked	Unchecked	Checked	5	Male	3	6	Yes	No	No	No		1	0	0	1	No	No	Yes	Yes	Co-Infection	No	12	Yes	No	Yes	Yes	Yes	Yes	Yes	No	No
Unchecked	Checked	Unchecked	Unchecked	Unchecked	7	Female	2.9000001	1	Yes	Yes	Yes	Yes	5	1	0	0	0	No	No	Yes	No	RSV Only	No	1.6438357	No	Yes	Yes	No	Yes	Yes	No	No	No
Unchecked	Unchecked	Unchecked	Unchecked	Unchecked	2	Male	2.4000001	3	No	No	No	No	22.299999	0	0	0	0	No	No	No	No	No Infection	Yes	1.3479452	No	No	Yes	No	No	Yes	No	No	No
Unchecked	Checked	Unchecked	Unchecked	Unchecked	3	Female	1	3	Yes	No	No	No	3.0999999	1	0	0	0	No	No	Yes	No	RSV Only	No	12.821918	Yes	No	Yes	Yes	Yes	Yes	Yes	Yes	No
Unchecked	Unchecked	Unchecked	Unchecked	Unchecked	10	Male	3.8	1	Yes	No	No	No	8.8000002	0	0	0	0	No	No	No	No	No Infection	No	.69041097	Yes	No	Yes	Yes	No	Yes	No	No	No
Unchecked	Unchecked	Unchecked	Unchecked	Unchecked	4	Male	3	3	No	No	No	No	30.5	0	0	1	0	No	No	Yes	No	Rhino Only	No	9.2712326	Yes	No	Yes	No	Yes	Yes	No	No	No
Unchecked	Unchecked	Unchecked	Unchecked	Checked	2	Female	4.75	10	No	No	No	No	42.119999	1	0	0	0	No	No	Yes	No	RSV Only	No	1.6109589	Yes	No	Yes	No	Yes	Yes	No	No	No
Unchecked	Checked	Unchecked	Unchecked	Unchecked	3	Male	2.5	7	No	No	Yes	No	24.6	1	0	0	0	No	No	Yes	No	RSV Only	No	4.8657537	Yes	No	Yes	No	Yes	Yes	No	No	No
Unchecked	Unchecked	Unchecked	Unchecked	Checked	3	Female	3.5999999	1	No	Yes	Yes	No	20.4	0	0	0	0	No	No	No	No	No Infection	No	.98630136	Yes	No	Yes	No	No	Yes	No	No	No
Unchecked	Checked	Unchecked	Unchecked	Unchecked	3	Female	3	7	Yes	No	No	No	1.3	1	0	0	0	No	No	Yes	No	RSV Only	No	7.0356164	Yes	No	Yes	Yes	Yes	Yes	Yes	Yes	No
Unchecked	Checked	Unchecked	Unchecked	Unchecked	1	Male	2.7	4	No	No	Yes	No	37	0	0	0	0	No	No	No	No	No Infection	Yes	11.210958	Yes	No	Yes	Yes	Yes	Yes	Yes	Yes	No
Unchecked	Unchecked	Unchecked	Unchecked	Unchecked	8	Male	2.5	1	No	No	No	No	20.1	0	0	0	1	No	No	Yes	No	Adeno Only	No	2.3013699	No	No	Yes	Yes	No	Yes	No	No	No
Checked	Unchecked	Unchecked	Unchecked	Unchecked	8	Male	2.8	5	Yes	No	No	No	1.1	1	0	0	0	No	No	Yes	No	RSV Only	Yes	1.9726027	No	No	Yes	Yes	Yes	Yes	Yes	No	No
Unchecked	Unchecked	Unchecked	Unchecked	Unchecked	3	Female	3	1	Yes	No	Yes	No	4.6999998	0	0	0	0	No	Yes	Yes	No	PIV Only	No	3.1890411	Yes	No	Yes	No	Yes	Yes	No	Yes	No
Unchecked	Unchecked	Unchecked	Unchecked	Unchecked	2	Female	2.0999999	3	No	No	No	No	15	0	0	0	0	No	No	No	No	No Infection	No	2.1369863	Yes	No	Yes	No	No	Yes	No	No	No
Unchecked	Unchecked	Unchecked	Unchecked	Unchecked	7	Female	2.8	3	Yes	No	No	No	5.0999999	1	0	1	0	No	No	Yes	Yes	Co-Infection	No	.39452055	Yes	No	Yes	Yes	Yes	Yes	Yes	No	No
Unchecked	Unchecked	Unchecked	Unchecked	Unchecked	7	Female	2.7	2	No	No	No	No	30.799999	0	0	0	1	No	Yes	Yes	Yes	Co-Infection	No	6.4109588	Yes	Yes	Yes	No	Yes	Yes	No	No	No
Unchecked	Unchecked	Unchecked	Unchecked	Unchecked	2	Female	3	2	Yes	No	No	No	.5	1	0	0	0	No	No	Yes	No	RSV Only	No	2.7616439	Yes	No	Yes	No	Yes	Yes	No	Yes	No
Unchecked	Unchecked	Unchecked	Unchecked	Unchecked	7	Male	3.0999999	1	Yes	No	No	No	2.4000001	0	0	1	0	No	No	Yes	No	Rhino Only	No	.82191783	Yes	No	Yes	Yes	No	Yes	No	No	No
Checked	Unchecked	Unchecked	Unchecked	Unchecked	4	Male	2.8	2	No	No	No	No	18.200001	0	0	1	0	No	No	Yes	No	Rhino Only	No	8.0219173	No	No	Yes	No	Yes	Yes	No	No	No
Checked	Unchecked	Unchecked	Unchecked	Unchecked	7	Male	3.5	7	No	No	No	No	25.299999	0	0	0	0	No	No	No	No	No Infection	No	2.3671234	Yes	No	Yes	Yes	Yes	Yes	Yes	No	No
Unchecked	Unchecked	Unchecked	Unchecked	Unchecked	7	Female	3.5	7	Yes	No	Yes	No	1.5	1	0	0	0	No	No	Yes	No	RSV Only	No	.95342463	No	No	Yes	No	Yes	Yes	No	Yes	No
Unchecked	Unchecked	Unchecked	Unchecked	Unchecked	5	Male	4.3699999	2	No	No	No	No	7.1999998	0	0	1	1	No	No	Yes	Yes	Co-Infection	No	1.019178	Yes	No	Yes	No	Yes	Yes	No	No	No
Checked	Unchecked	Unchecked	Unchecked	Unchecked	5	Male	2.5	2	Yes	No	No	No	3.4000001	0	1	1	0	No	No	Yes	Yes	Co-Infection	No	7.1342463	Yes	No	Yes	No	Yes	Yes	No	No	No
Checked	Unchecked	Unchecked	Unchecked	Unchecked	7	Male	2.2	3	No	No	Yes	No	24.1	1	0	0	0	No	No	Yes	No	RSV Only	No	8.8109589	Yes	Yes	Yes	Yes	Yes	Yes	Yes	No	No
Unchecked	Checked	Unchecked	Unchecked	Unchecked	4	Male	3.3	2	Yes	No	No	No	9.3000002	1	0	0	0	No	No	Yes	No	RSV Only	No	9.2383566	No	No	Yes	Yes	Yes	Yes	Yes	Yes	No
Unchecked	Checked	Unchecked	Unchecked	Unchecked	3	Female	2.2	3	Yes	No	No	No	17.200001	0	0	0	0	No	Yes	Yes	No	PIV Only	No	13.841096	Yes	No	Yes	Yes	Yes	Yes	Yes	No	No
Unchecked	Checked	Unchecked	Unchecked	Unchecked	3	Male	2.7	5	No	No	No	No		1	0	0	0	No	No	Yes	No	RSV Only	No	6.0164385	No	No	Yes	Yes	Yes	Yes	Yes	Yes	No
Checked	Unchecked	Unchecked	Unchecked	Unchecked	2	Male	3	4	Yes	No	Yes	No		1	0	0	0	No	No	Yes	No	RSV Only	No	3.7150686	Yes	No	Yes	Yes	Yes	Yes	Yes	No	No
Unchecked	Checked	Unchecked	Unchecked	Unchecked	2	Male	1.9	4	Yes	No	No	No		0	0	1	0	No	No	Yes	No	Rhino Only	No	8.646575	Yes	No	Yes	Yes	Yes	Yes	Yes	Yes	No
Unchecked	Unchecked	Unchecked	Unchecked	Unchecked	12	Male	2	1	No	Yes	Yes	Yes	25.5	1	0	1	0	No	No	Yes	Yes	Co-Infection	No	1.1178082	Yes	No	Yes	No	No	Yes	No	No	No
Unchecked	Checked	Unchecked	Unchecked	Unchecked	2	Male	3.7	1	Yes	No	Yes	No	23.5	0	0	1	0	No	No	Yes	No	Rhino Only	No	5.2273974	Yes	No	Yes	No	Yes	Yes	No	No	No
Unchecked	Unchecked	Unchecked	Unchecked	Unchecked	10	Male	2.4000001	3	Yes	No	No	No	33.700001	0	0	0	1	No	No	Yes	No	Adeno Only	Yes	9.4356165	Yes	No	No	No	Yes	Yes	No	No	No
Checked	Unchecked	Unchecked	Unchecked	Unchecked	4	Female	2.9000001	1	Yes	No	No	No	16.4	0	0	1	0	No	No	Yes	No	Rhino Only	No	8.8767128	No	No	Yes	Yes	No	Yes	No	No	No
Unchecked	Checked	Unchecked	Unchecked	Unchecked	3	Male	3	30	Yes	No	No	No	25.6	1	0	0	0	No	No	Yes	No	RSV Only	No	12.328767	Yes	No	Yes	Yes	Yes	No	No	Yes	No
Unchecked	Checked	Unchecked	Unchecked	Unchecked	5	Male	3.5999999	7	No	No	No	No	20	1	0	0	1	No	No	Yes	Yes	Co-Infection	No	6.1479454	Yes	No	Yes	Yes	Yes	Yes	Yes	Yes	No
Unchecked	Checked	Unchecked	Unchecked	Unchecked	4	Male	2.8	3	No	No	Yes	No	30.5	1	0	1	1	No	No	Yes	Yes	Co-Infection	No	12.394521	No	No	Yes	Yes	Yes	Yes	Yes	Yes	No
Unchecked	Unchecked	Unchecked	Unchecked	Unchecked	10	Male	3.2	1	No	No	No	No	19.200001	0	0	1	0	No	No	Yes	No	Rhino Only	No	2.49863	No	No	Yes	Yes	No	Yes	No	Yes	No
Unchecked	Checked	Unchecked	Unchecked	Unchecked	7	Female	3	1	Yes	No	Yes	No	4.1999998	1	0	0	1	No	No	Yes	Yes	Co-Infection	No	4.1424656	Yes	No	Yes	Yes	Yes	Yes	Yes	No	No
Checked	Unchecked	Unchecked	Unchecked	Unchecked	5	Female	3.7	4	Yes	No	Yes	No	2.2	1	0	1	0	No	No	Yes	Yes	Co-Infection	No	1.709589	Yes	No	Yes	No	Yes	Yes	No	Yes	No
Unchecked	Checked	Unchecked	Unchecked	Unchecked	5	Female	2	5	Yes	No	No	No	11.6	0	0	0	0	No	Yes	Yes	No	PIV Only	No	9.8301373	No	No	Yes	Yes	Yes	Yes	Yes	Yes	No
Unchecked	Unchecked	Unchecked	Unchecked	Checked	6	Male	3.5	2	No	No	Yes	No	21.799999	1	0	0	0	No	No	Yes	No	RSV Only	No	2.2684932	Yes	No	Yes	Yes	Yes	Yes	Yes	No	No
Unchecked	Checked	Unchecked	Unchecked	Unchecked	1	Male	3.5	1	Yes	No	No	No	31.6	0	0	0	0	No	No	No	No	No Infection	No	14.926027	Yes	No	Yes	Yes	No	Yes	No	No	No
Unchecked	Checked	Unchecked	Unchecked	Unchecked	3	Male	3.0999999	4	Yes	No	No	No	24.5	1	0	1	0	No	No	Yes	Yes	Co-Infection	No	7.4630136	No	No	Yes	Yes	Yes	Yes	Yes	Yes	No
Unchecked	Unchecked	Unchecked	Unchecked	Unchecked	3	Male	2.3	7	No	No	No	No		1	0	0	1	No	No	Yes	Yes	Co-Infection	No	8.7452059	Yes	No	Yes	No	Yes	Yes	No	Yes	No
Unchecked	Unchecked	Unchecked	Unchecked	Unchecked	3	Female	2.5	5	Yes	No	No	No	22.799999	1	0	0	0	No	No	Yes	No	RSV Only	No	12.723288	Yes	No	Yes	Yes	Yes	Yes	Yes	No	No
Unchecked	Unchecked	Unchecked	Unchecked	Unchecked	5	Female	2.7	7	Yes	No	No	No		0	0	0	0	No	No	No	No	No Infection	No	.98630136	No	No	Yes	Yes	No	Yes	No	No	No
Checked	Unchecked	Unchecked	Unchecked	Unchecked	5	Female	2.7	3	Yes	No	No	No	3.3	1	0	1	0	No	No	Yes	Yes	Co-Infection	No	5.8520546	Yes	No	Yes	No	Yes	Yes	No	Yes	No
Checked	Unchecked	Unchecked	Unchecked	Unchecked	1	Female	2.8	1	Yes	No	No	No	20.4	0	0	1	0	No	No	Yes	No	Rhino Only	Yes	8.9424658	No	No	Yes	No	Yes	Yes	No	No	No
Unchecked	Unchecked	Unchecked	Unchecked	Unchecked	7	Female	3	3	Yes	No	No	No	28.799999	0	0	0	1	No	No	Yes	No	Adeno Only	No	2.0712328	Yes	No	Yes	No	No	Yes	No	No	No
Checked	Unchecked	Unchecked	Unchecked	Unchecked	3	Female	3.25	4	Yes	No	Yes	No	1.9	1	0	0	0	No	No	Yes	No	RSV Only	No	1.1178082	No	No	Yes	No	Yes	Yes	No	Yes	No
Unchecked	Unchecked	Unchecked	Unchecked	Checked	8	Female	2	7	No	Yes	Yes	Yes	28.5	0	0	1	0	No	No	Yes	No	Rhino Only	No	12.756165	Yes	No	Yes	Yes	Yes	Yes	Yes	Yes	No
Checked	Unchecked	Unchecked	Unchecked	Unchecked	5	Male	3.075	1	No	No	Yes	No	21.700001	1	0	1	0	No	No	Yes	Yes	Co-Infection	Yes	2.8931506	Yes	No	Yes	Yes	Yes	Yes	Yes	No	No
Unchecked	Checked	Unchecked	Unchecked	Unchecked	3	Male	3.8	1	Yes	No	No	No	15.52	0	0	0	0	No	No	No	No	No Infection	No	2.630137	Yes	No	Yes	Yes	Yes	Yes	Yes	No	No
Unchecked	Checked	Unchecked	Unchecked	Unchecked	5	Female	2	4	No	No	No	No	20.299999	1	0	0	0	No	No	Yes	No	RSV Only	No	3.2219179	Yes	No	Yes	No	Yes	Yes	No	No	No
Checked	Unchecked	Unchecked	Unchecked	Unchecked		Male	3.8	2	Yes				7.6999998	1	0	0	0	No	No	Yes	No	RSV Only	No	12.526028	Yes	No	No	Yes	Yes	Yes	Yes	Yes
Unchecked	Unchecked	Unchecked	Unchecked	Unchecked	3	Female	2.8	3	No	No	Yes	No	6.1999998	0	0	0	0	No	No	No	No	No Infection	No	.29589042	Yes	No	Yes	No	Yes	Yes	No	No	No
Unchecked	Unchecked	Unchecked	Unchecked	Unchecked	1	Female	3	1	No	No	No	No	4.1999998	0	0	0	1	No	No	Yes	No	Adeno Only	No	.16438356	Yes	No	Yes	No	No	Yes	No	No	No
Checked	Unchecked	Unchecked	Unchecked	Unchecked	2	Female	3.0999999	5	No	No	No	No	11.2	1	0	0	0	No	No	Yes	No	RSV Only	No	3.419178	Yes	No	Yes	No	Yes	Yes	No	No	No
Unchecked	Checked	Unchecked	Unchecked	Unchecked	4	Female	3	3	Yes	No	No	No	2.3	1	0	0	0	No	No	Yes	No	RSV Only	No	15.156164	No	No	Yes	Yes	Yes	Yes	Yes	Yes	No
Checked	Unchecked	Unchecked	Unchecked	Unchecked	12	Male	2.2	1	No	No	Yes	No	27.200001	0	0	1	0	No	Yes	Yes	Yes	Co-Infection	No	2.9917808	Yes	No	Yes	Yes	No	Yes	No	No	No
Unchecked	Unchecked	Unchecked	Unchecked	Unchecked	7	Male	3	1	No	No	No	No	30.4	0	0	1	0	No	No	Yes	No	Rhino Only	No	1.6438357	Yes	No	Yes	Yes	Yes	Yes	Yes	No	No
Checked	Unchecked	Unchecked	Unchecked	Unchecked	6	Male	3.25	7	Yes	No	No	No		1	0	1	0	No	No	Yes	Yes	Co-Infection	No	4.0109587	Yes	No	Yes	No	Yes	Yes	No	No	No
Unchecked	Unchecked	Unchecked	Unchecked	Unchecked	6	Male	2.5	5	No	No	No	No	9.8999996	1	0	0	1	No	No	Yes	Yes	Co-Infection	No	1.6438357	Yes	No	Yes	No	Yes	Yes	No	Yes	No
Unchecked	Checked	Unchecked	Unchecked	Unchecked	5	Male	3.0999999	4	Yes	No	No	No	.5	1	0	1	0	No	No	Yes	Yes	Co-Infection	No	5.950685	No	No	Yes	Yes	Yes	Yes	Yes	Yes	No
Checked	Unchecked	Unchecked	Unchecked	Unchecked	5	Male	2.7	14	No	No	Yes	No	15.3	0	0	0	1	No	No	Yes	No	Adeno Only	No	5.1945205	No	No	Yes	No	No	No	No	No	No
Unchecked	Checked	Unchecked	Unchecked	Unchecked	2	Male	2.95	3	Yes	No	Yes	No	.5	1	0	0	0	No	No	Yes	No	RSV Only	No	2.8602741	No	No	Yes	No	Yes	Yes	No	No	No
Unchecked	Unchecked	Unchecked	Unchecked	Unchecked	6	Male	3.5999999	1	No	No	No	No		0	0	0	0	No	No	No	No	No Infection	No	.82191783	Yes	No	Yes	Yes	No	Yes	No	No	No
Unchecked	Checked	Unchecked	Unchecked	Unchecked	3	Female	4	1	No	No	Yes	No	22.940001	0	0	1	0	No	No	Yes	No	Rhino Only	No	4.2739725	No	No	Yes	Yes	Yes	Yes	Yes	No	No
Checked	Unchecked	Unchecked	Unchecked	Unchecked	4	Male	2	7	No	No	Yes	No	4.1999998	0	0	1	0	No	No	Yes	No	Rhino Only	No	2.5972602	No	Yes	Yes	Yes	Yes	Yes	Yes	Yes	No
Unchecked	Unchecked	Unchecked	Unchecked	Checked	8	Male	2.8499999	3	No	No	No	No		0	0	1	1	No	No	Yes	Yes	Co-Infection	No	1.4136987	No	No	Yes	Yes	No	Yes	No	No	No
Unchecked	Unchecked	Unchecked	Unchecked	Unchecked	2	Female	3.3499999	3	No	No	No	No	29.5	0	0	0	0	No	No	No	No	No Infection	No	6.9041095	Yes	No	Yes	Yes	No	Yes	No	Yes	No
Unchecked	Unchecked	Unchecked	Unchecked	Checked	7	Male	3	2	Yes	No	No	No	12.5	0	0	1	0	No	No	Yes	No	Rhino Only	No	.46027398	Yes	No	Yes	No	Yes	Yes	No	No	No
Unchecked	Unchecked	Unchecked	Unchecked	Unchecked	14	Male	3.5999999	2	No	No	No	No	6.8000002	0	0	1	0	No	No	Yes	No	Rhino Only	No	2.5972602	Yes	No	Yes	Yes	No	Yes	No	No	No
Unchecked	Checked	Unchecked	Unchecked	Unchecked	3	Female	3.25	4	Yes	No	No	No	10.7	1	0	1	0	No	No	Yes	Yes	Co-Infection	No	5.4904108	Yes	No	Yes	Yes	Yes	Yes	Yes	No	No
Unchecked	Unchecked	Unchecked	Unchecked	Checked	7	Male	1.5	1	No	No	Yes	No	17.299999	0	0	0	0	No	No	No	No	No Infection	Yes	1.8410959	Yes	No	Yes	No	Yes	Yes	No	No	No
Unchecked	Unchecked	Unchecked	Unchecked	Unchecked	10	Female	3.2	3	Yes	No	No	No	19.9	0	0	0	0	No	No	No	No	No Infection	No	2.7945206	Yes	No	Yes	Yes	No	Yes	No	No	No
Unchecked	Checked	Unchecked	Unchecked	Unchecked	3	Male	2.7	4	No					1	0	0	0	No	No	Yes	No	RSV Only	No	4.8657537	Yes	Yes	Yes	Yes	Yes	Yes	Yes	Yes	No
Checked	Unchecked	Unchecked	Unchecked	Unchecked	6	Male	2	7	No	No	No	No	19.9	0	0	0	0	No	No	No	No	No Infection	No	4.3726029	Yes	No	No	Yes	Yes	Yes	Yes	No	No
Unchecked	Checked	Unchecked	Unchecked	Unchecked	5	Female	2	7	No	No	No	No	23.6	1	0	0	0	No	No	Yes	No	RSV Only	Yes	8.4164381	Yes	No	Yes	Yes	Yes	Yes	Yes	No	No
Checked	Unchecked	Unchecked	Unchecked	Unchecked	8	Male	3.5	2	Yes	No	No	No	22.4	1	0	0	0	No	No	Yes	No	RSV Only	No	3.3863013	Yes	No	Yes	Yes	Yes	Yes	Yes	No	No
Unchecked	Checked	Unchecked	Unchecked	Unchecked	1	Male	2.7	2	Yes	No	No	No	25.9	1	0	0	0	No	No	Yes	No	RSV Only	No	19.167124	Yes	No	Yes	Yes	Yes	Yes	Yes	Yes	No
Unchecked	Unchecked	Unchecked	Unchecked	Unchecked	15	Male	2.9000001	4	Yes	No	Yes	No	10	1	0	1	0	No	No	Yes	Yes	Co-Infection	No	1.5780822	No	No	Yes	No	Yes	Yes	No	Yes	No
Unchecked	Unchecked	Unchecked	Unchecked	Checked	2	Male	2.5999999	2	No	Yes	Yes	Yes	24.700001	0	0	1	1	No	No	Yes	Yes	Co-Infection	Yes	15.419178	Yes	No	Yes	Yes	Yes	Yes	Yes	Yes	No
Unchecked	Unchecked	Unchecked	Unchecked	Unchecked	4	Male	3.5	7	Yes	No	Yes	No	8.1000004	1	0	0	0	No	Yes	Yes	Yes	Co-Infection	No	17.786301	Yes	No	Yes	Yes	Yes	Yes	Yes	Yes	No
Unchecked	Unchecked	Unchecked	Unchecked	Unchecked	7	Male	3	2	No	No	Yes	No	25.799999	1	0	0	0	No	No	Yes	No	RSV Only	No	7.1342463	Yes	No	No	Yes	Yes	Yes	Yes	Yes	No
Unchecked	Checked	Unchecked	Unchecked	Unchecked	17	Female	3.2	5	Yes	No	No	No	11.4	0	1	0	0	No	No	Yes	No	MPV Only	No	10.915069	Yes	No	Yes	Yes	Yes	Yes	Yes	Yes	No
Checked	Unchecked	Unchecked	Unchecked	Unchecked	2	Male	3.95	2	Yes	No	No	No	2.5999999	1	0	1	0	No	No	Yes	Yes	Co-Infection	No	1.5780822	No	No	Yes	Yes	Yes	Yes	Yes	No	No
Unchecked	Unchecked	Unchecked	Unchecked	Checked	16	Female	3.2	4	No	No	No	No	25.200001	1	0	0	0	No	No	Yes	No	RSV Only	No	1.7753425	Yes	No	Yes	Yes	Yes	Yes	Yes	No	No
Unchecked	Checked	Unchecked	Unchecked	Unchecked	5	Male	2.7	7	Yes	No	Yes	No	20.200001	0	1	1	1	No	No	Yes	Yes	Co-Infection	Yes	3.3205481	Yes	No	Yes	Yes	Yes	Yes	Yes	Yes	No
Unchecked	Unchecked	Unchecked	Unchecked	Unchecked	6	Male	3	2	Yes	No	No	No	19.68	0	0	0	1	No	No	Yes	No	Adeno Only	No	2.0712328	Yes	No	Yes	Yes	No	Yes	No	No	No
Unchecked	Unchecked	Unchecked	Unchecked	Unchecked	5	Male	3.3	1	Yes	No	No	No	9	0	0	0	0	No	No	No	No	No Infection	No	1.0520548	No	No	Yes	Yes	No	Yes	No	No	No
Checked	Unchecked	Unchecked	Unchecked	Unchecked	6	Female	1.5	7	No	No	No	No	26.200001	0	1	1	0	No	No	Yes	Yes	Co-Infection	Yes	4.9315066	Yes	No	Yes	No	Yes	Yes	No	Yes	No
Unchecked	Unchecked	Unchecked	Unchecked	Checked	4	Male	3	3	Yes	No	Yes	No	22.299999	1	0	0	0	No	No	Yes	No	RSV Only	No	17.490412	Yes	No	Yes	Yes	Yes	Yes	Yes	Yes	No
Unchecked	Unchecked	Unchecked	Unchecked	Unchecked	5	Male	3.0999999	1	Yes	No	No	No		0	0	1	0	No	No	Yes	No	Rhino Only	No	1.8082192	No	No	Yes	Yes	No	Yes	No	No	No
Unchecked	Checked	Unchecked	Unchecked	Unchecked	3	Male	3	4	Yes	No	No	No	22.889999	0	0	1	0	No	No	Yes	No	Rhino Only	No	4.9315066	Yes	Yes	Yes	Yes	Yes	Yes	Yes	Yes	No
Unchecked	Unchecked	Unchecked	Unchecked	Checked	17	Female	2.95	2	Yes	Yes	Yes	No		0	0	1	0	No	No	Yes	No	Rhino Only	No	.82191783	Yes	No	Yes	No	Yes	Yes	No	No	No
Checked	Unchecked	Unchecked	Unchecked	Unchecked	5	Male	4	2	Yes	No	Yes	No	20.299999	1	0	0	0	No	No	Yes	No	RSV Only	No	4.0767121	No	No	Yes	No	Yes	Yes	No	No	No
Unchecked	Checked	Unchecked	Unchecked	Unchecked	5	Male	3	7	No	No	No	No	23.700001	1	0	0	0	No	No	Yes	No	RSV Only	No	21.632877	Yes	Yes	Yes	Yes	Yes	Yes	Yes	Yes	No
Checked	Unchecked	Unchecked	Unchecked	Unchecked	2	Female	3.1600001	7	Yes	No	No	No	5.9000001	1	1	0	0	No	No	Yes	Yes	Co-Infection	No	13.972603	Yes	No	Yes	No	Yes	Yes	No	No	No
Unchecked	Unchecked	Unchecked	Unchecked	Unchecked	13	Male	2.7	7	Yes	No	Yes	No	7.9899998	0	0	0	0	No	No	No	No	No Infection	Yes	2.0712328	Yes	No	Yes	No	Yes	Yes	No	Yes	No
Checked	Unchecked	Unchecked	Unchecked	Unchecked	5	Male	3.1500001	3	Yes	No	No	No	3.5	1	0	1	0	No	No	Yes	Yes	Co-Infection	No	3.2547946	No	No	Yes	No	Yes	Yes	No	No	No
Unchecked	Unchecked	Unchecked	Unchecked	Checked	5	Male	3.8	7	Yes	No	No	No	4	0	1	0	0	No	No	Yes	No	MPV Only	No	2.0054793	Yes	No	Yes	Yes	Yes	Yes	Yes	Yes	No
Unchecked	Unchecked	Unchecked	Unchecked	Unchecked	10	Female	3.5	1	Yes	No	No	No	2.3	0	0	1	0	No	No	Yes	No	Rhino Only	No	1.0520548	No	Yes	Yes	Yes	No	Yes	No	No	No
Unchecked	Unchecked	Unchecked	Unchecked	Unchecked	10	Male	1.5	3	No	No	Yes	No		1	0	0	0	No	No	Yes	No	RSV Only	Yes	1.4136987	Yes	No	Yes	Yes	Yes	Yes	Yes	No	No
Checked	Unchecked	Unchecked	Unchecked	Unchecked	4	Male	3.5999999	1	Yes	No	No	No	21.1	0	0	1	0	No	No	Yes	No	Rhino Only	No	19.758904	Yes	No	Yes	Yes	Yes	Yes	Yes	No	No
Unchecked	Unchecked	Unchecked	Unchecked	Unchecked	2	Female	2.9000001	1	Yes	No	No	No		0	0	0	0	No	No	No	No	No Infection	No	.88767123	No	No	Yes	Yes	No	Yes	No	No	No
Unchecked	Unchecked	Unchecked	Unchecked	Unchecked	7	Male	3	7	No	No	Yes	No	6.3000002	0	0	1	0	No	No	Yes	No	Rhino Only	No	1.479452	Yes	No	Yes	No	Yes	Yes	No	No	No
Unchecked	Unchecked	Unchecked	Unchecked	Checked	3	Female	2.8	4	Yes	No	No	No	26.6	0	0	1	0	No	No	Yes	No	Rhino Only	No	8.580822	Yes	No	Yes	Yes	Yes	Yes	Yes	No	No
Checked	Unchecked	Unchecked	Unchecked	Unchecked	4	Male	3.4000001	3	Yes	No	Yes	No	4	1	0	0	0	No	No	Yes	No	RSV Only	No	1.5452055	Yes	No	Yes	Yes	Yes	Yes	Yes	No	No
Unchecked	Unchecked	Unchecked	Unchecked	Unchecked	23	Male	3.3	2	No	Yes	Yes	No		1	0	1	1	No	No	Yes	Yes	Co-Infection	No	1.3479452	Yes	No	Yes	No	Yes	Yes	No	No	No
Unchecked	Unchecked	Unchecked	Unchecked	Unchecked	6	Female	1.2	6	No	No	No	No	27.700001	1	0	0	0	No	No	Yes	No	RSV Only	Yes	3.419178	Yes	Yes	Yes	No	Yes	Yes	No	No	No
Unchecked	Checked	Unchecked	Unchecked	Unchecked	4	Male	2.5999999	4	Yes	No	No	No	31.200001	0	0	1	0	No	Yes	Yes	Yes	Co-Infection	Yes	16.142466	Yes	No	Yes	Yes	Yes	Yes	Yes	No	No
Unchecked	Unchecked	Unchecked	Unchecked	Unchecked	3	Male	3.5999999	5	No	No	No	No	38.669998	0	0	1	0	No	No	Yes	No	Rhino Only	No	4.3068495	Yes	No	No	Yes	Yes	Yes	Yes	No	No
Checked	Unchecked	Unchecked	Unchecked	Unchecked	2	Male	2.9000001	4	No	No	No	No	25.700001	1	0	0	0	No	No	Yes	No	RSV Only	No	4.4712329	Yes	No	No	Yes	Yes	Yes	Yes	Yes	No
Unchecked	Unchecked	Unchecked	Unchecked	Unchecked	7	Male	3.2	1	Yes	No	Yes	No	.5	0	1	0	0	No	No	Yes	No	MPV Only	No	1.5780822	Yes	No	Yes	Yes	Yes	Yes	Yes	No	No
Unchecked	Checked	Unchecked	Unchecked	Unchecked	2	Male	3.5999999	3	Yes	No	No	No	53	0	0	0	1	No	No	Yes	No	Adeno Only	No	8.1205482	Yes	Yes	Yes	Yes	Yes	Yes	Yes	No	No
Unchecked	Checked	Unchecked	Unchecked	Unchecked	4	Male	4.25	6	Yes	No	No	No	30	0	0	0	1	No	No	Yes	No	Adeno Only	No	21.6	No	No	Yes	Yes	Yes	Yes	Yes	Yes	No
Unchecked	Checked	Unchecked	Unchecked	Unchecked	8	Male	2.5	5	No	No	Yes	No	19.6	1	0	1	0	No	No	Yes	Yes	Co-Infection	No	3.9123287	Yes	No	Yes	Yes	Yes	Yes	Yes	No	No
Checked	Unchecked	Unchecked	Unchecked	Unchecked	1	Male	2.5	1	Yes	No	No	No		0	0	1	1	No	No	Yes	Yes	Co-Infection	No	11.112329	No	No	Yes	Yes	Yes	Yes	Yes	Yes	No
Checked	Unchecked	Unchecked	Unchecked	Unchecked	3	Female	3.0999999	5	Yes	No	No	No	.5	1	0	1	0	No	No	Yes	Yes	Co-Infection	No	1.5123287	No	No	Yes	No	Yes	Yes	No	No	No
Unchecked	Unchecked	Unchecked	Checked	Unchecked	4	Male	3.2	1	Yes	No	No	No	5.8000002	0	0	0	1	No	No	Yes	No	Adeno Only	No	9.7315073	Yes	No	Yes	Yes	No	Yes	No	No	No
Unchecked	Checked	Unchecked	Unchecked	Unchecked	2	Male	1.4	1	No	No	No	No	31.6	0	0	0	0	No	No	No	No	No Infection	Yes	16.668493	No	No	No	No	No	Yes	No	Yes	No
Unchecked	Unchecked	Unchecked	Unchecked	Unchecked	5	Female	3.3	4	Yes	No	No	No	6.5999999	0	0	0	1	No	No	Yes	No	Adeno Only	No	.95342463	No	No	Yes	Yes	No	Yes	No	No	No
Unchecked	Unchecked	Unchecked	Unchecked	Unchecked	4	Male	2.7	2	No	No	Yes	No	26.6	0	0	1	0	No	No	Yes	No	Rhino Only	No	1.5452055	Yes	Yes	Yes	No	Yes	Yes	No	No	No
Unchecked	Unchecked	Unchecked	Unchecked	Unchecked	11	Male	3.2	1	Yes	No	No	No	4.79	1	0	0	0	No	No	Yes	No	RSV Only	No	.8547945	Yes	No	Yes	Yes	No	Yes	No	No	No
Unchecked	Unchecked	Unchecked	Unchecked	Unchecked	6	Male	2.5999999	1	Yes	No	No	No	14.1	0	0	0	0	No	No	No	No	No Infection	No	1.019178	Yes	No	Yes	Yes	No	Yes	No	No	No
Unchecked	Unchecked	Unchecked	Unchecked	Checked	7	Female	3	2	Yes	No	No	No	14.5	1	0	1	0	No	No	Yes	Yes	Co-Infection	No	3.1561644	Yes	No	Yes	Yes	Yes	Yes	Yes	No	No
Unchecked	Unchecked	Unchecked	Unchecked	Unchecked	11	Male	2.8	1	No	Yes	No	No	9.5	0	0	1	0	No	No	Yes	No	Rhino Only	No	.36164382	Yes	No	Yes	Yes	No	Yes	No	No	No
Checked	Unchecked	Unchecked	Unchecked	Unchecked	2	Male	2.9000001	1	No	No	No	No	26.799999	0	1	0	0	No	No	Yes	No	MPV Only	No	6.1808219	Yes	No	No	No	Yes	Yes	No	No	No
Unchecked	Checked	Unchecked	Unchecked	Unchecked	2	Female	2	6	No	No	No	No		0	0	1	0	No	No	Yes	No	Rhino Only	Yes	4.339726	Yes	No	Yes	Yes	No	Yes	No	Yes	No
Unchecked	Checked	Unchecked	Unchecked	Unchecked	2	Female	3	2	Yes	No	Yes	No	5.6999998	0	0	1	0	No	No	Yes	No	Rhino Only	No	13.972603	Yes	No	Yes	No	Yes	Yes	No	Yes	No
Unchecked	Unchecked	Unchecked	Unchecked	Unchecked	8	Male	3.7	1	Yes	No	No	No		0	0	0	0	No	No	No	No	No Infection	No	.55890411	No	No	Yes	Yes	No	Yes	No	No	No
Unchecked	Unchecked	Unchecked	Unchecked	Unchecked	9	Male	2.9000001	1	No	No	No	No	17.5	0	0	0	0	No	No	No	No	No Infection	No	.82191783	Yes	No	Yes	No	No	Yes	No	No	No
Unchecked	Checked	Unchecked	Unchecked	Unchecked	4	Female	3.4000001	5	Yes	No	No	No	26.200001	1	0	1	0	No	No	Yes	Yes	Co-Infection	No	11.80274	Yes	Yes	Yes	No	Yes	Yes	No	Yes	No
Unchecked	Unchecked	Unchecked	Unchecked	Checked	9	Female	2.0999999	6	No	No	Yes	No	25.9	1	1	0	1	No	No	Yes	Yes	Co-Infection	Yes	1.7424657	Yes	No	Yes	Yes	Yes	Yes	Yes	Yes	No
Unchecked	Unchecked	Unchecked	Checked	Unchecked	3	Female	3.3	1	Yes	No	No	No	24.700001	0	0	1	0	No	No	Yes	No	Rhino Only	No	15.353425	Yes	No	Yes	Yes	No	Yes	No	No	No
Unchecked	Unchecked	Unchecked	Unchecked	Unchecked	3	Male	1.6	3	No	No	No	No	12.6	0	0	0	0	No	No	No	No	No Infection	Yes	3.1890411	Yes	No	Yes	No	Yes	Yes	No	Yes	No
Checked	Unchecked	Unchecked	Unchecked	Unchecked	1	Male	2.8	3	Yes	No	No	No		0	0	0	0	No	No	No	No	No Infection	No	2.3671234	Yes	No	No	Yes	Yes	Yes	Yes	Yes	No
Unchecked	Unchecked	Unchecked	Unchecked	Unchecked	16	Female	3.5	3	No	No	No	No	33.169998	1	0	0	0	No	No	Yes	No	RSV Only	No	1.3479452	Yes	No	Yes	No	No	Yes	No	No	No
Unchecked	Unchecked	Unchecked	Unchecked	Unchecked	7	Male	3	1	Yes	No	No	No	5	0	0	1	0	No	No	Yes	No	Rhino Only	No	2.9260273	Yes	No	Yes	Yes	No	Yes	No	No	No
Unchecked	Checked	Unchecked	Unchecked	Unchecked	31	Male	3.2	4	No	No	No	No	50	0	0	0	1	No	No	Yes	No	Adeno Only	No	15.287671	Yes	No	Yes	No	No	Yes	No	Yes	No
Unchecked	Unchecked	Unchecked	Unchecked	Unchecked	9	Female	3.2	3	Yes	No	No	No		1	0	0	0	No	No	Yes	No	RSV Only	No	1.3808219	No	No	Yes	Yes	Yes	Yes	Yes	Yes	No
Checked	Unchecked	Unchecked	Unchecked	Unchecked	18	Female	3.2	3	Yes	No	Yes	No	27.4	1	0	1	0	No	No	Yes	Yes	Co-Infection	No	2.5315068	Yes	No	Yes	No	Yes	Yes	No	Yes	No
Unchecked	Unchecked	Unchecked	Checked	Unchecked	2	Female	2.5	2	Yes	No	No	No	2.0999999	0	0	0	1	No	No	Yes	No	Adeno Only	Yes	9.6328764	Yes	No	No	Yes	No	Yes	No	No	No
Unchecked	Unchecked	Unchecked	Unchecked	Unchecked	4	Female	2.8	2	Yes	No	Yes	No	19.5	0	0	0	0	No	No	No	No	No Infection	No	14.728767	No	Yes	No	Yes	Yes	Yes	Yes	No	No
Unchecked	Unchecked	Unchecked	Unchecked	Unchecked	3	Female	3.7	4	Yes	No	No	No	2	1	0	0	0	No	No	Yes	No	RSV Only	No	1.2164384	Yes	No	Yes	Yes	Yes	Yes	Yes	Yes	No
Unchecked	Checked	Unchecked	Unchecked	Unchecked	4	Female	3.5	3	Yes	No	Yes	No	21.799999	0	0	1	0	No	No	Yes	No	Rhino Only	No	19.463015	Yes	No	Yes	Yes	Yes	Yes	Yes	Yes	No
Unchecked	Checked	Unchecked	Unchecked	Unchecked	6	Female	2.5	7	Yes	No	No	No	21.1	0	1	1	0	No	No	Yes	Yes	Co-Infection	No	6.0164385	Yes	Yes	Yes	Yes	Yes	Yes	Yes	Yes	No
Unchecked	Unchecked	Unchecked	Unchecked	Unchecked	15	Male	3.5999999	2	Yes	No	No	No	3.0999999	1	0	1	0	No	No	Yes	Yes	Co-Infection	No	3.9123287	No	No	Yes	Yes	No	Yes	No	No	No
Unchecked	Unchecked	Unchecked	Unchecked	Unchecked	2	Female	4	2	No	No	No	No	8	0	0	0	1	No	No	Yes	No	Adeno Only	No	1.9068493	Yes	No	Yes	No	No	Yes	No	No	No
Unchecked	Unchecked	Unchecked	Unchecked	Unchecked	1	Male	3.5	1	Yes	No	No	No	1.6	0	0	0	0	No	No	No	No	No Infection	No	2.6958904	Yes	No	Yes	Yes	No	Yes	No	No	No
Unchecked	Unchecked	Unchecked	Unchecked	Checked	10	Male	1.5	20	Yes	No	No	No	24	0	0	1	0	No	No	Yes	No	Rhino Only	No	9.7315073	Yes	No	Yes	Yes	Yes	No	No	No	No
Checked	Unchecked	Unchecked	Unchecked	Unchecked	1	Male	3	3	Yes	No	No	No	4.0999999	1	0	0	0	No	No	Yes	No	RSV Only	No	9.1068497	Yes	No	Yes	No	Yes	Yes	No	Yes	No
Checked	Unchecked	Unchecked	Unchecked	Unchecked	5	Male	2.2	3	Yes	No	No	No	5.5	1	0	1	0	No	No	Yes	Yes	Co-Infection	Yes	3.6493151	Yes	No	Yes	Yes	Yes	Yes	Yes	Yes	No
Unchecked	Unchecked	Unchecked	Unchecked	Checked	2	Female	3	1	No	No	No	No	24.1	0	0	0	0	No	No	No	No	No Infection	No	1.6109589	Yes	No	Yes	No	Yes	Yes	No	No	No
Checked	Unchecked	Unchecked	Unchecked	Unchecked	9	Male	2.9000001	3	Yes	Yes	Yes	No	.5	0	0	1	0	No	No	Yes	No	Rhino Only	No	1.7424657	Yes	No	Yes	Yes	No	Yes	No	No	No
Checked	Unchecked	Unchecked	Unchecked	Unchecked	2	Male	2.5	7	Yes	No	No	No		1	0	0	1	No	No	Yes	Yes	Co-Infection	No	14.79452	Yes	No	No	No	Yes	Yes	No	No	No
Unchecked	Checked	Unchecked	Unchecked	Unchecked	1	Female	2.5	1	Yes	No	No	No	15	0	0	1	0	No	No	Yes	No	Rhino Only	No	10.619178	Yes	No	Yes	Yes	Yes	Yes	Yes	No	No
Checked	Unchecked	Unchecked	Unchecked	Unchecked	5	Female	2.5	2	No	No	No	No	22.1	0	1	1	0	No	No	Yes	Yes	Co-Infection	No	10.027397	No	No	Yes	Yes	No	Yes	No	No	No
Checked	Unchecked	Unchecked	Unchecked	Unchecked	6	Female	3.3	2	Yes	No	Yes	No	.5	1	0	0	0	No	No	Yes	No	RSV Only	No	3.7150686	Yes	No	Yes	No	Yes	Yes	No	No	No
Unchecked	Unchecked	Unchecked	Unchecked	Unchecked	6	Male	3	6	Yes	No	No	No	3.7	1	0	1	0	No	No	Yes	Yes	Co-Infection	No	1.4136987	Yes	No	Yes	Yes	Yes	Yes	Yes	No	No
Unchecked	Unchecked	Unchecked	Unchecked	Checked	8	Female	1.7	3	No	No	Yes	No	18	1	0	0	0	No	No	Yes	No	RSV Only	Yes	12.821918	Yes	Yes	Yes	Yes	No	Yes	No	No	No
Checked	Unchecked	Unchecked	Unchecked	Unchecked	11	Female	1.6	3	No	No	Yes	No		1	0	0	0	No	No	Yes	No	RSV Only	Yes	5.2602739	Yes	No	Yes	No	Yes	Yes	No	Yes	No
Unchecked	Checked	Unchecked	Unchecked	Unchecked	2	Female	3.0999999	1	Yes	No	Yes	No	14.9	0	0	1	0	No	No	Yes	No	Rhino Only	No	12.887671	Yes	No	Yes	Yes	Yes	Yes	Yes	No	No
Unchecked	Checked	Unchecked	Unchecked	Unchecked	2	Female	1.7	3	No	No	No	No		0	0	1	0	No	No	Yes	No	Rhino Only	Yes	8.4493151	Yes	Yes	Yes	Yes	Yes	Yes	Yes	Yes	No
Unchecked	Unchecked	Unchecked	Unchecked	Checked	8	Male	3.7	2	Yes	No	No	No	17	0	0	1	1	No	No	Yes	Yes	Co-Infection	No	19.890411	No	No	Yes	No	No	Yes	No	Yes	No
Unchecked	Checked	Unchecked	Unchecked	Unchecked	3	Male	2	14	Yes	No	No	No	10.7	0	0	1	0	No	No	Yes	No	Rhino Only	Yes	8.4164381	Yes	No	Yes	No	Yes	No	No	Yes	No
Unchecked	Checked	Unchecked	Unchecked	Unchecked	4	Male	2.8	3	Yes	No	No	No	14.9	1	0	1	0	No	No	Yes	Yes	Co-Infection	No	17.786301	Yes	No	Yes	Yes	Yes	Yes	Yes	Yes	No
Unchecked	Checked	Unchecked	Unchecked	Unchecked	4	Female	3.9000001	2	Yes	No	No	No	1.2	1	0	0	0	No	No	Yes	No	RSV Only	No	3.1890411	Yes	No	Yes	Yes	Yes	Yes	Yes	Yes	No
Checked	Unchecked	Unchecked	Unchecked	Unchecked	2	Female	2.8	2	No	No	Yes	No	33.700001	0	0	0	0	No	Yes	Yes	No	PIV Only	No	10.783562	Yes	No	Yes	Yes	Yes	Yes	Yes	Yes	No
Unchecked	Unchecked	Unchecked	Unchecked	Unchecked	2	Male	3	3	No	No	No	No	9.3999996	0	0	0	0	No	No	No	No	No Infection	No	1.5452055	Yes	No	Yes	Yes	No	Yes	No	No	No
Unchecked	Checked	Unchecked	Unchecked	Unchecked	2	Male	4	3	No	No	No	No	16.120001	1	0	0	0	No	No	Yes	No	RSV Only	No	18.082191	No	No	Yes	Yes	Yes	Yes	Yes	No	No
Unchecked	Checked	Unchecked	Unchecked	Unchecked	3	Male	3.5	4	Yes	No	No	No	23.1	1	0	1	0	No	No	Yes	Yes	Co-Infection	No	14.926027	Yes	No	Yes	Yes	Yes	Yes	Yes	No	No
Checked	Unchecked	Unchecked	Unchecked	Unchecked	9	Male	3.3	3	No	No	No	No	6.0999999	1	0	0	0	No	No	Yes	No	RSV Only	No	1.8082192	Yes	No	Yes	No	Yes	Yes	No	Yes	No
Unchecked	Checked	Unchecked	Unchecked	Unchecked	9	Male	3.5	2	No	No	No	No	32.709999	1	0	0	0	No	No	Yes	No	RSV Only	No	3.7150686	Yes	No	Yes	Yes	Yes	Yes	Yes	No	No
Unchecked	Checked	Unchecked	Unchecked	Unchecked	4	Male	2.5	3	No	No	Yes	No	34.200001	1	0	0	0	No	No	Yes	No	RSV Only	No	8.7780819	No	No	Yes	Yes	Yes	Yes	Yes	Yes	No
Checked	Unchecked	Unchecked	Unchecked	Unchecked	8	Male	3.5	4	Yes	No	Yes	No	.5	1	0	0	0	No	No	Yes	No	RSV Only	No	2.4328768	Yes	No	Yes	Yes	Yes	Yes	Yes	Yes	No
Unchecked	Unchecked	Unchecked	Unchecked	Unchecked	8	Male	2.9000001	2	Yes	No	No	No	3.3	0	0	0	0	No	No	No	No	No Infection	No	.19726028	Yes	No	Yes	No	No	Yes	No	No	No
Checked	Unchecked	Unchecked	Unchecked	Unchecked	3	Female	3.7	3	Yes	No	Yes	Yes	33.599998	1	0	0	0	No	No	Yes	No	RSV Only	No	2.3342466	Yes	No	Yes	No	Yes	Yes	No	Yes	No
Checked	Unchecked	Unchecked	Unchecked	Unchecked	4	Male	1.25	2	No	No	Yes	No	33	0	1	0	0	No	No	Yes	No	MPV Only	Yes	3.4520547	Yes	No	No	No	Yes	Yes	No	No	No
Unchecked	Checked	Unchecked	Unchecked	Unchecked	2	Male	3	1	Yes	No	No	No	6	0	0	0	1	No	No	Yes	No	Adeno Only	No	15.123287	Yes	No	Yes	Yes	Yes	Yes	Yes	No	No
Unchecked	Unchecked	Unchecked	Unchecked	Unchecked	3	Male	2.5	3	Yes	No	No	No	5.3000002	0	0	0	0	No	No	No	No	No Infection	No	8.646575	Yes	No	No	Yes	No	Yes	No	Yes	No
Unchecked	Unchecked	Unchecked	Unchecked	Unchecked	4	Male	3.4000001	7	Yes	No	Yes	No	3.1199999	0	0	0	0	No	No	No	No	No Infection	No	.92054796	No	No	Yes	No	Yes	Yes	No	Yes	No
Unchecked	Unchecked	Unchecked	Unchecked	Checked	4	Female	3.5	4	Yes	No	Yes	No	8.6999998	1	0	1	0	No	No	Yes	Yes	Co-Infection	No	1.2821918	Yes	No	Yes	No	Yes	Yes	No	Yes	No
Unchecked	Unchecked	Unchecked	Unchecked	Unchecked	6	Female	2.8	1	Yes	Yes	Yes	No	14.3	0	0	0	0	No	No	No	No	No Infection	No	11.769863	Yes	No	Yes	No	No	Yes	No	No	No
Checked	Unchecked	Unchecked	Unchecked	Unchecked	11	Female	1.5	7	No	No	Yes	No	21.5	1	0	0	0	No	No	Yes	No	RSV Only	Yes	2.169863	Yes	No	Yes	No	Yes	Yes	No	No	No
Checked	Unchecked	Unchecked	Unchecked	Unchecked	6	Female	2.5	3	Yes	Yes	Yes	No	.5	1	0	0	0	No	No	Yes	No	RSV Only	No	3.5178082	Yes	No	Yes	No	Yes	Yes	No	No	No
Unchecked	Checked	Unchecked	Unchecked	Unchecked	2	Female	3.4000001	2	No	No	No	No	20	0	1	0	0	No	No	Yes	No	MPV Only	No	9.8630133	No	No	Yes	No	Yes	Yes	No	Yes	No
Checked	Unchecked	Unchecked	Unchecked	Unchecked	6	Male	2	4	No	No	No	No	12.3	1	0	0	0	No	No	Yes	No	RSV Only	Yes	2.5643835	No	No	No	Yes	Yes	Yes	Yes	Yes	No
Checked	Unchecked	Unchecked	Unchecked	Unchecked	2	Male	2.5	14	No	No	No	No	29.299999	0	0	0	0	No	No	No	No	No Infection	Yes	4.9315066	Yes	No	No	No	Yes	No	No	Yes	No
Unchecked	Checked	Unchecked	Unchecked	Unchecked	9	Male	2.5	7	Yes	No	No	No	23.200001	1	0	0	0	No	No	Yes	No	RSV Only	Yes	6.7068491	Yes	No	Yes	Yes	Yes	Yes	Yes	No	No
Unchecked	Checked	Unchecked	Unchecked	Unchecked	2	Female	2.5	5	No	No	Yes	Yes	20.700001	1	0	0	0	No	No	Yes	No	RSV Only	No	18.082191	Yes	No	Yes	Yes	Yes	Yes	Yes	Yes	No
Checked	Unchecked	Unchecked	Unchecked	Unchecked	2	Male	3.5	5	Yes	No	No	No	11.2	1	0	1	0	No	No	Yes	Yes	Co-Infection	No	1.4136987	No	No	No	No	Yes	Yes	No	No	No
Unchecked	Unchecked	Unchecked	Unchecked	Unchecked	3	Male	3.0999999	2	Yes	Yes	Yes	No	23.870001	0	0	1	1	No	No	Yes	Yes	Co-Infection	No	11.638356	Yes	No	Yes	Yes	Yes	Yes	Yes	No	No
Checked	Unchecked	Unchecked	Unchecked	Unchecked	2	Male	2.9000001	3	No	No	Yes	No	17.5	1	0	1	0	No	No	Yes	Yes	Co-Infection	No	2.2684932	Yes	No	Yes	No	Yes	Yes	No	Yes	No
Unchecked	Unchecked	Unchecked	Unchecked	Unchecked	4	Male	3.52	4	Yes	No	No	No	9.8000002	0	0	1	0	No	No	Yes	No	Rhino Only	No	18.246574	Yes	No	Yes	No	Yes	Yes	No	Yes	No
Unchecked	Unchecked	Unchecked	Unchecked	Unchecked	10	Female	2.7	3	No	No	No	No	24.709999	0	0	0	0	No	No	No	No	No Infection	No	3.5506849	No	No	Yes	Yes	No	Yes	No	No	No
Checked	Unchecked	Unchecked	Unchecked	Unchecked	7	Female	2.5	4	No	No	No	No	28.9	1	0	0	0	No	No	Yes	No	RSV Only	No	2.7287672	Yes	No	Yes	Yes	Yes	Yes	Yes	No	No
Unchecked	Checked	Unchecked	Unchecked	Unchecked	5	Female	4	5	Yes	No	No	No	3.8	1	0	1	0	No	No	Yes	Yes	Co-Infection	No	4.5369864	Yes	No	Yes	Yes	Yes	Yes	Yes	Yes	No
Unchecked	Checked	Unchecked	Unchecked	Unchecked	5	Male	3.0999999	2	Yes	Yes	Yes	Yes		0	0	0	0	No	No	No	No	No Infection	No	13.643836	Yes	No	Yes	Yes	Yes	Yes	Yes	Yes	No
Unchecked	Unchecked	Unchecked	Unchecked	Unchecked	10	Male	1.9	1	No	No	No	No	29.5	0	0	1	1	No	Yes	Yes	Yes	Co-Infection	No	2.4000001	No	Yes	Yes	Yes	No	Yes	No	No	No
Checked	Unchecked	Unchecked	Unchecked	Unchecked	2	Female	2.7	2	Yes	No	No	No	20	1	0	0	0	No	No	Yes	No	RSV Only	No	1.2164384	Yes	No	Yes	No	Yes	Yes	No	Yes	No
Unchecked	Checked	Unchecked	Unchecked	Unchecked	2	Female	3	4	No	No	No	No	26.5	0	1	0	0	No	No	Yes	No	MPV Only	Yes	4.8657537	Yes	No	Yes	Yes	Yes	Yes	Yes	No	No
Unchecked	Unchecked	Unchecked	Unchecked	Unchecked	5	Male	3.5	1	Yes	No	No	No	9	0	0	0	0	No	No	No	No	No Infection	No	1.6109589	Yes	No	Yes	Yes	No	Yes	No	No	No
Unchecked	Unchecked	Unchecked	Unchecked	Checked	7	Male	3	4	Yes	No	Yes	No		1	0	0	1	No	No	Yes	Yes	Co-Infection	No	11.210958	Yes	Yes	Yes	Yes	Yes	Yes	Yes	Yes	No
Unchecked	Unchecked	Unchecked	Unchecked	Checked	7	Male	2.9000001	1	Yes	No	No	No	.5	0	0	0	0	No	Yes	Yes	No	PIV Only	No	.52602738	Yes	No	Yes	Yes	Yes	Yes	Yes	Yes	No
Unchecked	Unchecked	Unchecked	Unchecked	Unchecked	8	Female	2.4000001	1	No	No	No	No	28.4	0	0	0	0	No	No	No	No	No Infection	Yes	2.6958904	Yes	No	Yes	Yes	No	Yes	No	No	No
Unchecked	Unchecked	Unchecked	Unchecked	Unchecked	7	Female	1.75	4	No	No	Yes	No	20.4	1	0	0	0	No	No	Yes	No	RSV Only	Yes	1.479452	Yes	No	Yes	No	Yes	Yes	No	No	No
Unchecked	Unchecked	Unchecked	Unchecked	Checked	8	Male	2.3	1	Yes	No	Yes	No	3.3	0	0	1	0	No	No	Yes	No	Rhino Only	Yes	1.5123287	Yes	No	Yes	No	Yes	Yes	No	No	No
Checked	Unchecked	Unchecked	Unchecked	Unchecked	2	Male	3.75	4	Yes	No	No	No	4	1	0	0	0	No	No	Yes	No	RSV Only	No	3.4849315	Yes	No	Yes	No	Yes	Yes	No	No	No
Unchecked	Checked	Unchecked	Unchecked	Unchecked	2	Female	4.4000001	3	Yes	No	No	No	7	0	1	0	0	No	No	Yes	No	MPV Only	No	18.772602	Yes	No	Yes	Yes	Yes	Yes	Yes	Yes	No
Unchecked	Unchecked	Unchecked	Unchecked	Unchecked	6	Female	3.8	4	Yes	No	Yes	No	.5	1	0	0	0	No	No	Yes	No	RSV Only	No	3.5835617	Yes	No	Yes	No	Yes	Yes	No	No	No
Unchecked	Unchecked	Unchecked	Unchecked	Unchecked	14	Female	3	2	Yes	No	No	No	6	0	0	0	0	No	No	No	No	No Infection	No	3.3534245	Yes	No	Yes	Yes	No	Yes	No	No	No
Unchecked	Unchecked	Unchecked	Checked	Unchecked	2	Male	3	2	Yes	No	No	No	20.9	0	0	0	0	No	No	No	No	No Infection	No	12.526028	Yes	No	Yes	Yes	No	Yes	No	No	No
Unchecked	Unchecked	Unchecked	Unchecked	Unchecked	8	Female	3.1500001	1	Yes	No	No	No	3	0	0	1	0	No	No	Yes	No	Rhino Only	No	.72328764	No	No	Yes	Yes	No	Yes	No	No	No
Unchecked	Checked	Unchecked	Unchecked	Unchecked	5	Male	2	2	Yes	No	No	No	16	0	0	0	0	No	No	No	No	No Infection	No	10.947946	Yes	No	Yes	Yes	Yes	Yes	Yes	Yes	No
Unchecked	Checked	Unchecked	Unchecked	Unchecked	3	Male	2.5999999	4	No	No	No	No	27.01	0	0	0	0	No	Yes	Yes	No	PIV Only	No	16.635616	No	No	Yes	Yes	Yes	Yes	Yes	Yes	No
Unchecked	Checked	Unchecked	Unchecked	Unchecked	3	Male	3.8	7	No	No	No	No	22.950001	1	0	0	0	No	No	Yes	No	RSV Only	No	21.764383	No	No	Yes	Yes	Yes	Yes	Yes	No	No
Unchecked	Unchecked	Unchecked	Unchecked	Unchecked	7	Male	2.5	1	No	No	No	No	27.870001	0	1	1	1	No	No	Yes	Yes	Co-Infection	Yes	7.3315067	Yes	No	Yes	No	Yes	Yes	No	Yes	No
Unchecked	Unchecked	Unchecked	Unchecked	Unchecked	2	Male	.80000001	7	No	No	No	No	38	0	1	0	0	No	No	Yes	No	MPV Only	Yes	5.2273974	Yes	No	Yes	Yes	Yes	Yes	Yes	No	No
Unchecked	Checked	Unchecked	Unchecked	Unchecked	6	Female	3	2	Yes	No	No	No	12	0	0	1	0	No	No	Yes	No	Rhino Only	No	9.1726027	No	No	Yes	No	Yes	Yes	No	Yes	No
Unchecked	Checked	Unchecked	Unchecked	Unchecked	3	Female	3.2	5	Yes	No	No	No	18.9	1	0	0	0	No	No	Yes	No	RSV Only	No	4.9315066	Yes	No	Yes	No	Yes	Yes	No	No	No
Unchecked	Checked	Unchecked	Unchecked	Unchecked	8	Male	3.5	7	Yes	No	Yes	No		0	0	1	0	No	No	Yes	No	Rhino Only	No	21.665754	Yes	No	Yes	Yes	Yes	Yes	Yes	No	No
Unchecked	Checked	Unchecked	Unchecked	Unchecked	2	Female	3.75	2	No	No	No	No	20.5	1	0	0	0	No	No	Yes	No	RSV Only	No	6.7068491	Yes	No	Yes	Yes	Yes	Yes	Yes	No	No
Unchecked	Unchecked	Unchecked	Unchecked	Checked	8	Female	2.5	3	Yes	No	No	No	18.5	1	0	0	0	No	No	Yes	No	RSV Only	No	16.175343	No	No	Yes	Yes	Yes	Yes	Yes	Yes	No
Checked	Unchecked	Unchecked	Unchecked	Unchecked	5	Male	1.7	2	Yes	No	Yes	No	24.5	1	0	0	0	No	No	Yes	No	RSV Only	No	4.2082191	No	No	Yes	Yes	Yes	Yes	Yes	No	No
Unchecked	Checked	Unchecked	Unchecked	Unchecked	2	Female	3.3599999	3	Yes	No	No	No	3.9000001	0	1	0	0	No	No	Yes	No	MPV Only	No	4.5698628	No	No	Yes	Yes	Yes	Yes	Yes	No	No
Unchecked	Unchecked	Unchecked	Unchecked	Unchecked	2	Male	2.3599999	2	No	No	No	No	11.64	0	0	1	0	No	No	Yes	No	Rhino Only	Yes	1.019178	Yes	No	No	Yes	No	Yes	No	No	No
Unchecked	Checked	Unchecked	Unchecked	Unchecked	2	Female	3.25	5	Yes	No	Yes	Yes	4	1	0	0	1	No	No	Yes	Yes	Co-Infection	No	4.6356163	Yes	No	Yes	No	Yes	Yes	No	Yes	No
Unchecked	Checked	Unchecked	Unchecked	Unchecked	9	Male	4	3	Yes	No	No	No	27.4	1	0	1	0	No	No	Yes	Yes	Co-Infection	No	3.1890411	Yes	No	Yes	No	Yes	Yes	No	No	No
Unchecked	Unchecked	Unchecked	Checked	Unchecked	2	Female	3.5999999	2	Yes	No	No	No	17.200001	1	0	1	0	No	Yes	Yes	Yes	Co-Infection	Yes	6.1808219	No	No	Yes	Yes	Yes	Yes	Yes	No	No
Checked	Unchecked	Unchecked	Unchecked	Unchecked	8	Male	2.5	2	No	No	Yes	No		0	0	1	0	No	No	Yes	No	Rhino Only	No	2.5972602	Yes	No	Yes	Yes	Yes	Yes	Yes	Yes	No
Unchecked	Unchecked	Unchecked	Unchecked	Unchecked	2	Female	2.9000001	1	No	No	No	No	21.4	0	0	0	0	No	No	No	No	No Infection	No	1.4465753	Yes	No	Yes	Yes	No	Yes	No	No	No
Unchecked	Checked	Unchecked	Unchecked	Unchecked	5	Female	3	1	Yes	No	Yes	No	17	0	0	1	0	No	No	Yes	No	Rhino Only	No	21.501369	Yes	No	Yes	Yes	No	Yes	No	No	No
Checked	Unchecked	Unchecked	Unchecked	Unchecked	5	Female	3.75	4	Yes	No	No	No	23.6	1	0	0	0	No	Yes	Yes	Yes	Co-Infection	No	2.5972602	Yes	No	No	No	Yes	Yes	No	No	No
Unchecked	Checked	Unchecked	Unchecked	Unchecked	2	Female	3.9000001	3	Yes	No	No	No	26.1	1	0	0	0	No	No	Yes	No	RSV Only	No	14.630137	Yes	No	Yes	Yes	Yes	Yes	Yes	No	No
Checked	Unchecked	Unchecked	Unchecked	Unchecked	9	Male	3.5999999	3	Yes	Yes	Yes	No	6.5	1	0	0	0	No	No	Yes	No	RSV Only	No	.75616437	No	No	Yes	No	Yes	Yes	No	Yes	No
Unchecked	Unchecked	Unchecked	Checked	Unchecked	6	Female	3.0999999	1	Yes	Yes	No	No		0	0	0	0	No	No	No	No	No Infection	No	17.424658	Yes	No	Yes	Yes	No	Yes	No	No	No
Unchecked	Unchecked	Unchecked	Unchecked	Unchecked	17	Female	2.45	0	Yes	No	No	No	38	0	0	1	0	No	No	Yes	No	Rhino Only	No	1.9068493	Yes	No	Yes	Yes	No	Yes	No	No	No
Unchecked	Unchecked	Unchecked	Unchecked	Unchecked	24	Female	2.9000001	2	No	Yes	Yes	No		0	0	0	0	No	No	No	No	No Infection	No	2.7616439	Yes	Yes	Yes	No	No	Yes	No	No	No
Unchecked	Checked	Unchecked	Unchecked	Unchecked	2	Male	3.8	3	Yes	No	No	No	1.8	0	1	1	0	No	No	Yes	Yes	Co-Infection	No	12.164384	Yes	No	Yes	Yes	Yes	Yes	Yes	No	No
Unchecked	Checked	Unchecked	Unchecked	Unchecked	10	Female	2.5	3	No	No	No	No	37	0	0	1	0	No	No	Yes	No	Rhino Only	No	4.6684933	Yes	No	Yes	Yes	Yes	Yes	Yes	No	No
Unchecked	Unchecked	Unchecked	Unchecked	Unchecked	5	Female	2.5	3	No	No	No	No	6.3000002	0	0	1	0	No	No	Yes	No	Rhino Only	No	.39452055	Yes	No	Yes	No	No	Yes	No	No	No
Unchecked	Unchecked	Unchecked	Unchecked	Checked	2	Female	2.5	2	Yes	No	Yes	No		1	0	0	1	No	No	Yes	Yes	Co-Infection	Yes	18.673973	No	No	Yes	Yes	Yes	Yes	Yes	No	No
Unchecked	Unchecked	Unchecked	Unchecked	Unchecked	15	Male	3	2	No	Yes	Yes	No		1	0	0	0	No	No	Yes	No	RSV Only	No	.7890411	No	No	Yes	No	Yes	Yes	No	No	No
Checked	Unchecked	Unchecked	Unchecked	Unchecked	5	Male	3.3	4	Yes	No	Yes	No		0	1	0	0	No	No	Yes	No	MPV Only	No	8.1863012	Yes	No	Yes	No	Yes	Yes	No	No	No
Checked	Unchecked	Unchecked	Unchecked	Unchecked	4	Female	3.4000001	2	Yes	No	Yes	No	3.9000001	1	0	0	0	No	No	Yes	No	RSV Only	No	1.709589	No	No	Yes	Yes	Yes	Yes	Yes	No	No
Unchecked	Unchecked	Unchecked	Unchecked	Unchecked	6	Female	2.8499999	2	Yes	No	Yes	No	1.6	1	0	0	0	No	No	Yes	No	RSV Only	No	1.150685	Yes	No	Yes	No	Yes	Yes	No	No	No
Unchecked	Unchecked	Unchecked	Unchecked	Checked	8	Male	2.8	1	Yes	Yes	Yes	Yes	1.6	1	0	0	0	No	No	Yes	No	RSV Only	No	.49315068	Yes	No	Yes	No	No	Yes	No	No	No
Unchecked	Checked	Unchecked	Unchecked	Unchecked	8	Female	3	1	Yes	No	No	No	1	1	0	1	0	No	No	Yes	Yes	Co-Infection	Yes	8.0547943	Yes	No	Yes	Yes	Yes	Yes	Yes	No	No
Unchecked	Unchecked	Unchecked	Unchecked	Unchecked	10	Male	2.9000001	1	No	No	No	No		0	0	0	0	No	Yes	Yes	No	PIV Only	No	.8547945	Yes	No	Yes	Yes	No	Yes	No	No	No
Unchecked	Unchecked	Unchecked	Unchecked	Checked	6	Female	1.6	21	No	No	No	No	18.700001	0	0	1	0	No	No	Yes	No	Rhino Only	Yes	5.3589039	Yes	No	Yes	No	Yes	No	No	No	No
Unchecked	Checked	Unchecked	Unchecked	Unchecked	2	Female	3.0999999	3	Yes	Yes	No	No	29	0	0	0	0	No	No	No	No	No Infection	No	7.660274	Yes	No	Yes	Yes	No	Yes	No	No	No
Unchecked	Unchecked	Unchecked	Unchecked	Unchecked	14	Female	1.3	4	No	No	Yes	No	14.9	1	0	0	0	No	No	Yes	No	RSV Only	Yes	1.150685	Yes	No	Yes	No	Yes	Yes	No	No	No
Unchecked	Checked	Unchecked	Unchecked	Unchecked	2	Male	3.5	3	Yes	No	No	No	35.5	1	0	0	0	No	No	Yes	No	RSV Only	No	5.0958905	Yes	No	Yes	Yes	Yes	Yes	Yes	No	No
Checked	Unchecked	Unchecked	Unchecked	Unchecked	2	Male	3.5999999	7	Yes	No	Yes	No	1.8	0	0	0	0	No	No	No	No	No Infection	No	1.3479452	Yes	No	Yes	No	Yes	Yes	No	No	No
Unchecked	Unchecked	Unchecked	Checked	Unchecked	3	Male	3	3	Yes	No	No	No	21	0	0	0	0	No	No	No	No	No Infection	No	11.079453	No	No	Yes	Yes	No	Yes	No	Yes	No
Checked	Unchecked	Unchecked	Unchecked	Unchecked	9	Female	3.2	3	No	Yes	Yes	Yes	30	1	0	0	0	No	No	Yes	No	RSV Only	No	3.419178	Yes	No	Yes	Yes	Yes	Yes	Yes	Yes	No
Unchecked	Unchecked	Unchecked	Unchecked	Unchecked	6	Male	3.2	2	No	No	Yes	No	10.5	1	0	0	0	No	No	Yes	No	RSV Only	Yes	1.3479452	Yes	No	Yes	No	Yes	Yes	No	No	No
Unchecked	Unchecked	Unchecked	Unchecked	Unchecked	13	Male	2.3	2	Yes	No	Yes	No	1	1	0	1	0	No	No	Yes	Yes	Co-Infection	No	1.1835617	Yes	No	Yes	No	Yes	Yes	No	Yes	No
Unchecked	Unchecked	Unchecked	Unchecked	Unchecked	1	Male	3.9000001	2	Yes	No	No	No		0	0	1	0	No	No	Yes	No	Rhino Only	No	3.2547946	Yes	No	Yes	Yes	No	Yes	No	No	No
Unchecked	Unchecked	Unchecked	Unchecked	Unchecked	10	Male	2.5999999	2	No	No	No	No	7.4000001	0	0	1	0	No	No	Yes	No	Rhino Only	No	.98630136	Yes	No	Yes	No	No	Yes	No	No	No
Unchecked	Unchecked	Unchecked	Checked	Unchecked	1	Male	3.4000001	1	Yes	No	No	No	19.5	0	0	0	0	No	No	No	No	No Infection	No	14.531507	No	No	Yes	Yes	No	Yes	No	No	No
Unchecked	Checked	Unchecked	Unchecked	Unchecked	26	Female	3.5	8	Yes	No	No	No	23	0	0	0	0	No	Yes	Yes	No	PIV Only	No	15.879452	Yes	Yes	Yes	Yes	Yes	Yes	Yes	Yes	No
Unchecked	Unchecked	Unchecked	Unchecked	Checked	12	Female	2.5	3	No	Yes	Yes	Yes	26.5	1	0	0	0	No	No	Yes	No	RSV Only	Yes	1.7424657	Yes	Yes	Yes	No	No	Yes	No	No	No
Unchecked	Unchecked	Unchecked	Unchecked	Unchecked	19	Female	1.6	3	No	No	No	No	27.299999	0	0	0	0	No	No	No	No	No Infection	Yes	1.9726027	Yes	No	Yes	No	Yes	Yes	No	No	No
Unchecked	Checked	Unchecked	Unchecked	Unchecked	11	Male	3.4000001	3	Yes	No	Yes	No	24.9	1	0	0	0	No	No	Yes	No	RSV Only	No	2.2027397	Yes	Yes	Yes	No	Yes	Yes	No	Yes	No
Unchecked	Checked	Unchecked	Unchecked	Unchecked	3	Female	4.25	3	No	No	Yes	No	26.9	1	0	1	0	No	No	Yes	Yes	Co-Infection	No	4.1424656	Yes	No	Yes	No	Yes	Yes	No	Yes	No
Unchecked	Checked	Unchecked	Unchecked	Unchecked	2	Male	3	5	Yes	No	No	No		1	0	1	1	No	No	Yes	Yes	Co-Infection	No	14.761643	Yes	No	Yes	Yes	Yes	Yes	Yes	Yes	No
Unchecked	Checked	Unchecked	Unchecked	Unchecked	13	Female	3.2	1	Yes	No	Yes	No	12.1	0	0	1	0	No	No	Yes	No	Rhino Only	No	8.547945	No	Yes	Yes	Yes	Yes	Yes	Yes	Yes	No
Unchecked	Unchecked	Unchecked	Unchecked	Unchecked	4	Male	3	5	No	No	No	No		0	0	0	0	No	No	No	No	No Infection	No	2.3671234	No	No	Yes	Yes	No	Yes	No	Yes	No
Unchecked	Checked	Unchecked	Unchecked	Unchecked	4	Female	2.8	3	Yes	No	No	No	24.4	1	0	0	0	No	No	Yes	No	RSV Only	No	5.4904108	Yes	No	Yes	Yes	Yes	Yes	Yes	No	No
Unchecked	Unchecked	Unchecked	Unchecked	Unchecked	2	Female	3.3499999	2	Yes	No	No	No	1.5	0	0	0	0	No	Yes	Yes	No	PIV Only	No	.65753424	Yes	No	Yes	Yes	Yes	Yes	Yes	No	No
Unchecked	Unchecked	Unchecked	Unchecked	Unchecked	7	Female	2.8	1	Yes	No	No	No	5.0999999	0	0	0	0	No	Yes	Yes	No	PIV Only	No	1.479452	Yes	No	Yes	Yes	No	Yes	No	No	No
Unchecked	Checked	Unchecked	Unchecked	Unchecked	2	Female	2.2	12	Yes	No	No	No	36	1	0	0	0	No	No	Yes	No	RSV Only	No	11.605479	No	No	Yes	Yes	Yes	No	No	Yes
Unchecked	Checked	Unchecked	Unchecked	Unchecked	3	Male	3	2	Yes	No	No	No	28	0	0	0	0	No	No	No	No	No Infection	No	6.6410961	Yes	No	Yes	Yes	Yes	Yes	Yes	Yes	No
Unchecked	Unchecked	Unchecked	Unchecked	Unchecked	7	Male	3	6	No	No	No	No	20.4	0	0	0	0	No	Yes	Yes	No	PIV Only	No	2.4657533	Yes	No	Yes	Yes	No	Yes	No	Yes	No
Unchecked	Unchecked	Unchecked	Unchecked	Unchecked	3	Female	2.75	1	No	No	No	No	17	0	0	0	0	No	No	No	No	No Infection	No	.32876712	No	No	Yes	Yes	No	Yes	No	No	No
Checked	Unchecked	Unchecked	Unchecked	Unchecked	2	Female	3	3	Yes	No	Yes	No	2	1	0	1	0	No	No	Yes	Yes	Co-Infection	No	6.9698629	Yes	No	Yes	Yes	Yes	Yes	Yes	No	No
Checked	Unchecked	Unchecked	Unchecked	Unchecked	3	Male	3.5	4	Yes	No	No	No	33.700001	0	0	0	1	No	Yes	Yes	Yes	Co-Infection	No	8.0547943	Yes	No	Yes	No	Yes	Yes	No	No	No
Unchecked	Checked	Unchecked	Unchecked	Unchecked	1	Male	3	10	Yes	No	No	No	33.799999	1	0	0	0	No	No	Yes	No	RSV Only	No	12.361644	Yes	No	Yes	No	Yes	Yes	No	Yes	No
Unchecked	Unchecked	Unchecked	Checked	Unchecked	7	Male	3	1	Yes	No	No	No	20.6	0	1	1	0	No	No	Yes	Yes	Co-Infection	No	15.156164	Yes	No	Yes	Yes	No	Yes	No	No	No
Unchecked	Checked	Unchecked	Unchecked	Unchecked	2	Female	3.2	1	Yes	No	No	No	15.8	0	0	1	0	No	No	Yes	No	Rhino Only	No	12.591781	No	No	Yes	No	Yes	Yes	No	Yes	No
Unchecked	Unchecked	Unchecked	Unchecked	Unchecked	6	Female	2.55	7	Yes	No	Yes	No	7.0999999	1	0	1	0	No	No	Yes	Yes	Co-Infection	No	.46027398	Yes	No	Yes	No	Yes	Yes	No	No	No
Unchecked	Unchecked	Unchecked	Unchecked	Unchecked	9	Female	2.5	2	No	Yes	Yes	No	22.889999	1	0	0	0	No	No	Yes	No	RSV Only	Yes	1.4465753	No	No	Yes	No	Yes	Yes	No	No	No
Unchecked	Unchecked	Unchecked	Unchecked	Unchecked	5	Male	3	4	No	No	No	No	12.6	1	0	0	0	No	No	Yes	No	RSV Only	No	13.578082	Yes	Yes	Yes	Yes	Yes	Yes	Yes	Yes	No
Unchecked	Checked	Unchecked	Unchecked	Unchecked	3	Female	1.25	3	No	No	No	No		0	0	1	0	No	No	Yes	No	Rhino Only	Yes	17.227398	Yes	No	Yes	Yes	Yes	Yes	Yes	No	No
Unchecked	Unchecked	Unchecked	Unchecked	Unchecked	8	Male	3	10	Yes	No	Yes	Yes	11.9	0	0	1	0	No	No	Yes	No	Rhino Only	No	17.29315	No	Yes	Yes	No	Yes	Yes	No	Yes	No
Checked	Unchecked	Unchecked	Unchecked	Unchecked	2	Male	3	2	Yes	No	No	No	2.2	1	0	0	0	No	No	Yes	No	RSV Only	No	2.7616439	Yes	No	No	No	Yes	Yes	No	No	No
Unchecked	Unchecked	Unchecked	Unchecked	Unchecked	6	Male	3.5	1	No	No	No	No	23.5	0	0	1	0	No	No	Yes	No	Rhino Only	No	3.3863013	Yes	No	Yes	No	No	Yes	No	No	No
Unchecked	Unchecked	Unchecked	Unchecked	Unchecked	5	Male	3	1	Yes	No	No	No		0	0	1	0	No	No	Yes	No	Rhino Only	No	1.2164384	No	No	Yes	Yes	No	Yes	No	Yes	No
Unchecked	Checked	Unchecked	Unchecked	Unchecked	2	Female	3	3	No	No	Yes	No	29.1	1	0	0	0	No	No	Yes	No	RSV Only	No	11.835616	Yes	No	Yes	Yes	Yes	Yes	Yes	Yes	No
Unchecked	Checked	Unchecked	Unchecked	Unchecked	9	Male	2.5999999	14	No	No	Yes	No	36	0	0	0	0	No	No	No	No	No Infection	No	15.945206	Yes	No	Yes	Yes	Yes	No	No	Yes	No
Unchecked	Checked	Unchecked	Unchecked	Unchecked	2	Female	2.5	3	Yes	No	Yes	No	3.5999999	1	0	0	0	No	No	Yes	No	RSV Only	No	2.958904	Yes	No	Yes	Yes	Yes	Yes	Yes	No	No
Checked	Unchecked	Unchecked	Unchecked	Unchecked	4	Female	3.8	7	Yes	No	No	No		1	0	0	1	No	No	Yes	Yes	Co-Infection	No	11.408219	No	No	No	No	No	Yes	No	Yes	No
Unchecked	Checked	Unchecked	Unchecked	Unchecked	2	Male	3.8	5	Yes	No	No	No	9.5	0	0	1	0	No	No	Yes	No	Rhino Only	No	7.758904	Yes	No	Yes	Yes	Yes	Yes	Yes	Yes	No
Unchecked	Unchecked	Unchecked	Unchecked	Unchecked	10	Female	1.15	2	Yes	Yes	Yes	No		0	0	0	0	No	No	No	No	No Infection	Yes	.65753424	Yes	No	Yes	No	No	Yes	No	No	No
Unchecked	Unchecked	Unchecked	Unchecked	Unchecked	5	Male	3.9000001	1	Yes	No	No	No	8.3999996	0	0	0	0	No	No	No	No	No Infection	No	3.0246575	Yes	No	Yes	Yes	No	Yes	No	No	No
Checked	Unchecked	Unchecked	Unchecked	Unchecked	4	Male	2.2	14	No	No	No	No	19.6	0	0	1	0	No	No	Yes	No	Rhino Only	Yes	3.5506849	Yes	No	Yes	Yes	Yes	No	No	No	No
Unchecked	Unchecked	Unchecked	Unchecked	Unchecked	4	Male	2.8	1	No	No	Yes	No	21.299999	0	0	1	0	No	No	Yes	No	Rhino Only	No	1.709589	Yes	No	Yes	No	Yes	Yes	No	No	No
Unchecked	Checked	Unchecked	Checked	Unchecked	13	Male	3.4000001	1	No	No	Yes	No	18.9	0	0	1	0	No	No	Yes	No	Rhino Only	No	5.9835615	Yes	No	Yes	Yes	No	Yes	No	No	No
Unchecked	Unchecked	Unchecked	Unchecked	Unchecked	8	Female	2.5999999	1	Yes	No	No	No	3.7	0	0	1	0	No	No	Yes	No	Rhino Only	No	1.709589	Yes	No	Yes	Yes	No	Yes	No	No	No
Unchecked	Checked	Unchecked	Unchecked	Unchecked	2	Male	3.0999999	1	Yes	No	No	No	11	0	1	0	0	No	No	Yes	No	MPV Only	No	12.295891	Yes	No	Yes	Yes	Yes	Yes	Yes	No	No
Unchecked	Unchecked	Unchecked	Unchecked	Unchecked	3	Male	2.8	4	No	No	No	No	26.299999	1	0	0	0	No	No	Yes	No	RSV Only	No	11.539726	Yes	No	No	No	Yes	Yes	No	Yes	No
Unchecked	Checked	Unchecked	Unchecked	Unchecked	3	Male	3.5	3	Yes	No	No	No		0	1	0	0	No	No	Yes	No	MPV Only	No	4.7342467	Yes	No	Yes	Yes	Yes	Yes	Yes	No	No
Unchecked	Checked	Unchecked	Unchecked	Unchecked	7	Female	4.0999999	1	Yes	No	No	No	13.4	1	0	0	0	No	No	Yes	No	RSV Only	No	13.216438	No	No	Yes	Yes	Yes	Yes	Yes	No	No
Unchecked	Unchecked	Unchecked	Unchecked	Checked	14	Female	3.5999999	3	No	Yes	Yes	No	29.200001	1	0	0	1	No	No	Yes	Yes	Co-Infection	No	1.1835617	No	No	Yes	No	Yes	Yes	No	No	No
Unchecked	Unchecked	Unchecked	Unchecked	Unchecked	2	Male	2.7	3	Yes	No	No	No	1.2	1	0	0	0	No	No	Yes	No	RSV Only	No	1.9726027	Yes	No	Yes	Yes	Yes	Yes	Yes	Yes	No
Unchecked	Checked	Unchecked	Unchecked	Unchecked	5	Female	2.9000001	4	Yes	No	No	No	28.299999	1	0	0	0	No	No	Yes	No	RSV Only	No	18.082191	Yes	No	Yes	Yes	Yes	Yes	Yes	Yes	No
Unchecked	Unchecked	Unchecked	Unchecked	Unchecked	7	Female	2.2	10	No	No	No	No		0	1	1	0	No	No	Yes	Yes	Co-Infection	No	.75616437	No	No	Yes	No	Yes	Yes	No	Yes	Yes
Checked	Unchecked	Unchecked	Unchecked	Unchecked	2	Male	3.5	4	Yes	No	No	No		1	0	1	0	No	No	Yes	Yes	Co-Infection	No	2.0054793	Yes	No	No	No	Yes	Yes	No	Yes	No
Unchecked	Checked	Unchecked	Unchecked	Unchecked	4	Male	3.5	9	Yes	No	No	No	1.3	1	0	1	0	No	No	Yes	Yes	Co-Infection	No	17.457535	Yes	Yes	Yes	Yes	Yes	Yes	Yes	Yes	No
Unchecked	Unchecked	Unchecked	Unchecked	Checked	8	Female	3	4	No	Yes	Yes	Yes	27.6	0	0	0	0	No	Yes	Yes	No	PIV Only	No	2.3671234	No	No	Yes	No	No	Yes	No	No	No
Unchecked	Checked	Unchecked	Unchecked	Unchecked	3	Female	3.25	3	Yes	No	No	No		1	0	0	0	No	No	Yes	No	RSV Only	No	3.2547946	Yes	No	Yes	Yes	Yes	Yes	Yes	Yes	No
Checked	Unchecked	Unchecked	Unchecked	Unchecked	1	Male	3	2	Yes	No	No	No	19.1	0	0	1	0	No	No	Yes	No	Rhino Only	No	13.479452	Yes	No	No	No	Yes	Yes	No	No	No
Unchecked	Unchecked	Unchecked	Unchecked	Unchecked	2	Male	4	1	Yes	No	No	No	12.6	0	0	1	0	No	No	Yes	No	Rhino Only	No	15.682192	No	No	Yes	Yes	Yes	Yes	Yes	No	No
Unchecked	Unchecked	Unchecked	Unchecked	Checked	5	Female	2.4000001	10	Yes	No	No	No		0	0	0	0	No	No	No	No	No Infection	No	4.2739725	Yes	No	Yes	Yes	Yes	Yes	Yes	Yes	No
Unchecked	Unchecked	Unchecked	Checked	Unchecked	5	Male	2.5	1	No	No	No	No	0	0	0	0	0	No	No	No	No	No Infection	No	12.065753	No	Yes	Yes	Yes	No	Yes	No	Yes	No
Unchecked	Checked	Unchecked	Unchecked	Unchecked	4	Male	2.8	7	Yes	No	No	No	1.8	1	0	0	1	No	No	Yes	Yes	Co-Infection	No	3.5506849	No	No	Yes	Yes	Yes	Yes	Yes	Yes	No
Unchecked	Unchecked	Unchecked	Unchecked	Unchecked	8	Male	3.0999999	3	Yes	No	No	No		0	0	1	0	No	No	Yes	No	Rhino Only	No	3.419178	No	No	Yes	Yes	No	Yes	No	No	No
Unchecked	Unchecked	Unchecked	Unchecked	Unchecked	2	Female	3.3	2	No	No	Yes	No	19.5	0	0	0	1	No	No	Yes	No	Adeno Only	No	.62465751	No	No	Yes	No	Yes	Yes	No	No	No
Unchecked	Unchecked	Unchecked	Unchecked	Unchecked	2	Male	2.8199999	3	Yes	No	Yes	No	.5	0	0	0	0	No	No	No	No	No Infection	Yes	1.3808219	No	No	Yes	No	Yes	Yes	No	Yes	No
Unchecked	Checked	Unchecked	Unchecked	Unchecked	2	Male	3	5	Yes	No	No	No	32.299999	1	0	0	0	No	No	Yes	No	RSV Only	No	16.241096	Yes	No	Yes	Yes	Yes	Yes	Yes	Yes	No
Unchecked	Checked	Unchecked	Unchecked	Unchecked	4	Female	3	3	Yes	No	No	No		1	0	1	0	No	No	Yes	Yes	Co-Infection	No	11.210958	Yes	No	Yes	Yes	Yes	Yes	Yes	Yes	No
Unchecked	Unchecked	Unchecked	Unchecked	Unchecked	2	Female	3.5999999	7	Yes	No	No	No	23.700001	1	0	1	0	No	No	Yes	Yes	Co-Infection	No	2.6958904	Yes	No	Yes	No	Yes	Yes	No	Yes	No
Unchecked	Unchecked	Unchecked	Unchecked	Unchecked	10	Male	2.4000001	3	Yes	No	Yes	No	2.0999999	1	0	1	0	No	No	Yes	Yes	Co-Infection	No	.55890411	Yes	No	Yes	No	Yes	Yes	No	Yes	No
Unchecked	Unchecked	Unchecked	Unchecked	Unchecked	13	Female	3.5	2	Yes	No	No	No	1.7	0	0	1	0	No	No	Yes	No	Rhino Only	No	.95342463	No	Yes	Yes	Yes	No	Yes	No	No	No
Unchecked	Checked	Unchecked	Unchecked	Unchecked	4	Male	3.2	14	No	No	No	No		1	0	1	1	No	No	Yes	Yes	Co-Infection	No	12.328767	Yes	No	Yes	Yes	Yes	No	No	Yes	No
Unchecked	Checked	Unchecked	Unchecked	Unchecked	3	Male	4.1999998	3	Yes	No	No	No	32.200001	0	0	1	0	No	No	Yes	No	Rhino Only	No	13.117808	Yes	Yes	Yes	No	Yes	Yes	No	No	No
Unchecked	Unchecked	Unchecked	Unchecked	Checked	7	Female	3.95	2	Yes	No	Yes	No	1.3	1	0	1	0	No	No	Yes	Yes	Co-Infection	No	.62465751	No	No	Yes	No	Yes	Yes	No	No	No
Unchecked	Unchecked	Unchecked	Unchecked	Unchecked	6	Male	3	2	No	No	No	No	12.6	1	0	0	0	No	No	Yes	No	RSV Only	No	.7890411	Yes	No	Yes	Yes	No	Yes	No	No	No
Unchecked	Checked	Unchecked	Unchecked	Unchecked	8	Female	3	2	Yes	No	Yes	No	2.3	0	0	1	1	No	Yes	Yes	Yes	Co-Infection	No	7.9561644	Yes	No	Yes	Yes	Yes	Yes	Yes	Yes	No
Checked	Unchecked	Unchecked	Unchecked	Unchecked	1	Male	2.0999999	7	No	No	Yes	No	29.709999	0	0	0	0	No	No	No	No	No Infection	Yes	3.8136985	Yes	No	No	No	Yes	Yes	No	No	No
Unchecked	Unchecked	Unchecked	Unchecked	Checked	2	Male	2.5	2	Yes	No	No	No	3.3	0	0	1	0	No	No	Yes	No	Rhino Only	No	5.1945205	Yes	No	Yes	Yes	No	Yes	No	No	No
Checked	Unchecked	Unchecked	Unchecked	Unchecked	2	Male	2.2	14	No	No	No	No	28.700001	0	0	1	0	No	No	Yes	No	Rhino Only	Yes	4.9315066	Yes	No	No	No	Yes	No	No	Yes	No
Unchecked	Unchecked	Unchecked	Checked	Unchecked	2	Female	3.5999999	1	Yes	No	No	No	23.299999	0	0	1	1	No	No	Yes	Yes	Co-Infection	No	3.5835617	No	No	Yes	Yes	No	Yes	No	No	No
Unchecked	Unchecked	Unchecked	Unchecked	Unchecked	3	Female	3	1	Yes	No	No	No	1.7	0	0	0	0	No	No	No	No	No Infection	No	2.7287672	No	No	Yes	Yes	No	Yes	No	No	No
Unchecked	Unchecked	Unchecked	Unchecked	Checked	7	Male	3.2	4	No	No	Yes	No	54	1	0	0	0	No	No	Yes	No	RSV Only	No	1.2164384	No	No	Yes	Yes	Yes	Yes	Yes	Yes	No
Unchecked	Checked	Unchecked	Unchecked	Unchecked	2	Female	3.4000001	2	Yes	Yes	Yes	No	2.3	1	0	0	0	No	No	Yes	No	RSV Only	No	3.8465753	Yes	No	Yes	Yes	Yes	Yes	Yes	Yes	No
Unchecked	Unchecked	Unchecked	Unchecked	Unchecked	6	Male	2.2	1	No	No	No	No	5.3800001	0	0	0	0	No	No	No	No	No Infection	Yes	5.8191781	Yes	No	Yes	Yes	No	Yes	No	No	No
Unchecked	Unchecked	Unchecked	Unchecked	Unchecked	4	Female	2.5	2	No	No	No	No	17.5	0	0	1	0	No	No	Yes	No	Rhino Only	Yes	1.2821918	Yes	No	Yes	Yes	No	Yes	No	No	No
Unchecked	Unchecked	Unchecked	Unchecked	Checked	9	Female	3	7	Yes	No	Yes	Yes	25	0	0	1	0	No	No	Yes	No	Rhino Only	No	17.950686	Yes	No	Yes	Yes	Yes	Yes	Yes	Yes	No
Unchecked	Checked	Unchecked	Unchecked	Unchecked	11	Male	3.5	2	Yes	No	No	No	54	0	0	0	0	No	No	No	No	No Infection	No	11.342465	No	Yes	Yes	No	Yes	Yes	No	No	No
Unchecked	Unchecked	Unchecked	Unchecked	Unchecked	2	Male	3.8	2	Yes	No	No	No	20.4	0	0	1	0	No	No	Yes	No	Rhino Only	No	15.123287	No	No	Yes	Yes	Yes	Yes	Yes	Yes	No
Unchecked	Unchecked	Unchecked	Unchecked	Unchecked	7	Male	3.2	7	No	No	Yes	No		0	0	1	0	No	No	Yes	No	Rhino Only	No	1.4136987	Yes	No	Yes	No	Yes	Yes	No	Yes	No
Checked	Unchecked	Unchecked	Unchecked	Unchecked	2	Male	3.5	2	Yes	No	No	No	21.200001	0	1	1	0	No	No	Yes	Yes	Co-Infection	Yes	3.5178082	Yes	No	Yes	No	Yes	Yes	No	No	No
Unchecked	Checked	Unchecked	Unchecked	Unchecked	3	Female	3.1500001	6	Yes	Yes	Yes	Yes	25.299999	0	0	0	0	No	No	No	No	No Infection	No	5.0958905	No	Yes	No	Yes	Yes	Yes	Yes	Yes	No
Unchecked	Unchecked	Unchecked	Unchecked	Unchecked	7	Male	1.9	2	No	No	No	No	27.9	0	0	1	1	No	No	Yes	Yes	Co-Infection	Yes	2.2027397	Yes	No	Yes	Yes	No	Yes	No	No	No
Unchecked	Unchecked	Unchecked	Unchecked	Unchecked	6	Male	2	5	Yes	No	No	No	4	0	1	1	1	No	No	Yes	Yes	Co-Infection	No	2.4000001	Yes	No	Yes	No	Yes	Yes	No	No	No
Unchecked	Unchecked	Unchecked	Unchecked	Unchecked	11	Female	2.5	7	No	No	No	No	27.1	0	0	1	0	No	No	Yes	No	Rhino Only	No	1.709589	Yes	No	Yes	Yes	Yes	Yes	Yes	No	No
Unchecked	Unchecked	Unchecked	Unchecked	Unchecked	9	Female	3	4	Yes	Yes	Yes	No	2.8	1	0	0	0	No	No	Yes	No	RSV Only	No	.72328764	Yes	No	Yes	No	No	Yes	No	Yes	No
Unchecked	Checked	Unchecked	Unchecked	Unchecked	1	Female	3	2	Yes	No	No	No	23.9	0	0	0	0	No	No	No	No	No Infection	No	10.290411	Yes	No	Yes	Yes	Yes	Yes	Yes	Yes	No
Unchecked	Checked	Unchecked	Unchecked	Unchecked	7	Female	3.4000001	2	Yes	No	No	No	23.299999	1	0	1	0	No	No	Yes	Yes	Co-Infection	No	13.512329	No	Yes	Yes	Yes	Yes	Yes	Yes	Yes	No
Checked	Unchecked	Unchecked	Unchecked	Unchecked	3	Male	2.5999999	5	Yes	No	No	No	15.3	1	0	0	0	No	No	Yes	No	RSV Only	No	3.1890411	No	No	Yes	Yes	Yes	Yes	Yes	No	No
Checked	Unchecked	Unchecked	Unchecked	Unchecked	5	Male	3.2	1	Yes	No	Yes	No	26.4	0	0	0	0	No	No	No	No	No Infection	No	2.4000001	Yes	No	Yes	No	Yes	Yes	No	No	No
Unchecked	Checked	Unchecked	Unchecked	Unchecked	4	Male	4.3000002	3	Yes	No	No	No		0	1	1	1	No	No	Yes	Yes	Co-Infection	No	9.2383566	Yes	No	Yes	Yes	Yes	Yes	Yes	Yes	No
Unchecked	Unchecked	Unchecked	Unchecked	Checked	6	Male	2	4	No	Yes	Yes	No		0	0	0	0	No	No	No	No	No Infection	Yes	2.1041095	Yes	No	Yes	No	Yes	Yes	No	No	No
Unchecked	Checked	Unchecked	Unchecked	Unchecked	1	Male	2.8	7	Yes	No	No	No	32.369999	0	0	0	1	No	No	Yes	No	Adeno Only	No	14.235617	Yes	No	Yes	No	Yes	Yes	No	No	No
Unchecked	Checked	Unchecked	Unchecked	Unchecked	1	Female	3.7	2	No	No	No	No	33.119999	0	0	0	0	No	No	No	No	No Infection	No	4.0767121	Yes	No	Yes	No	Yes	Yes	No	No	No
Checked	Unchecked	Unchecked	Unchecked	Unchecked	3	Male	3.8	4	No	No	Yes	No		1	0	1	1	No	No	Yes	Yes	Co-Infection	No	3.5835617	Yes	No	No	No	Yes	Yes	No	Yes	No
Unchecked	Unchecked	Unchecked	Unchecked	Unchecked	6	Male	2.5	2	No	No	No	No	27.9	0	0	1	0	No	No	Yes	No	Rhino Only	No	2.7945206	Yes	No	Yes	Yes	No	Yes	No	No	No
Unchecked	Checked	Unchecked	Unchecked	Unchecked	6	Female	2.5	1	Yes	Yes	Yes	No	52.200001	0	0	1	0	No	No	Yes	No	Rhino Only	No	11.638356	No	No	Yes	Yes	Yes	Yes	Yes	No	No
Unchecked	Checked	Unchecked	Unchecked	Unchecked	5	Female	1.5	1	No	No	No	No		1	0	0	1	No	No	Yes	Yes	Co-Infection	Yes	17.030136	Yes	Yes	Yes	Yes	Yes	Yes	Yes	No	No
Unchecked	Unchecked	Unchecked	Unchecked	Unchecked	2	Female	2.7	1	Yes	No	No	No	61	0	0	1	0	No	No	Yes	No	Rhino Only	No	9.2054796	Yes	No	No	Yes	Yes	Yes	Yes	No	No
Unchecked	Checked	Unchecked	Unchecked	Unchecked	6	Male	2	17	Yes	No	No	No	5	0	0	0	0	No	No	No	No	No Infection	Yes	16.865753	Yes	No	Yes	Yes	No	No	No	Yes
Unchecked	Checked	Unchecked	Unchecked	Unchecked	5	Male	3.7	3	Yes	No	Yes	No	23.6	1	0	0	0	No	No	Yes	No	RSV Only	No	6.1808219	Yes	Yes	Yes	Yes	Yes	Yes	Yes	Yes	No
Unchecked	Checked	Unchecked	Unchecked	Unchecked	8	Male	1.5	7	Yes	No	No	No	3.9000001	1	0	1	0	No	No	Yes	Yes	Co-Infection	Yes	6.8054795	Yes	No	Yes	No	Yes	Yes	No	Yes	No
Unchecked	Checked	Unchecked	Unchecked	Unchecked	2	Female	3	3	No	No	No	No	28	0	0	0	0	No	No	No	No	No Infection	No	3.879452	Yes	No	Yes	Yes	Yes	Yes	Yes	No	No
Unchecked	Checked	Unchecked	Unchecked	Unchecked	4	Female	3	3	Yes	No	No	No	.5	1	0	0	0	No	No	Yes	No	RSV Only	No	9.1726027	Yes	No	Yes	Yes	Yes	Yes	Yes	No	No
Unchecked	Unchecked	Unchecked	Unchecked	Unchecked	6	Female	3.0999999	5	No	No	No	No	19	0	0	0	0	No	No	No	No	No Infection	Yes	3.4849315	Yes	No	Yes	Yes	Yes	Yes	Yes	Yes	No
Unchecked	Unchecked	Unchecked	Unchecked	Unchecked	6	Female	4	2	No	No	No	No	27.700001	0	0	0	0	No	No	No	No	No Infection	No	.82191783	Yes	No	Yes	Yes	No	Yes	No	No	No
Unchecked	Checked	Unchecked	Unchecked	Unchecked	2	Male	3.5	2	Yes	No	No	No		1	0	0	0	No	No	Yes	No	RSV Only	No	7.4301372	No	No	Yes	Yes	Yes	Yes	Yes	Yes	No
Unchecked	Unchecked	Unchecked	Unchecked	Unchecked	10	Female	1.75	2	No	No	Yes	No	30	1	0	0	0	No	No	Yes	No	RSV Only	No	2.1369863	Yes	No	Yes	No	Yes	Yes	No	No	No
Unchecked	Checked	Unchecked	Unchecked	Unchecked	8	Male	3	10	Yes	No	No	No	50	0	0	0	0	No	No	No	No	No Infection	No	11.835616	Yes	No	Yes	Yes	Yes	Yes	Yes	Yes	No
Unchecked	Checked	Unchecked	Unchecked	Unchecked	5	Male	3.75	11	Yes	No	No	No	2.0999999	1	0	0	0	No	No	Yes	No	RSV Only	No	13.084931	Yes	No	Yes	No	Yes	No	No	Yes	No
Unchecked	Unchecked	Unchecked	Unchecked	Unchecked	7	Female	3.2	7	Yes	No	Yes	No	1.3	1	0	1	0	No	No	Yes	Yes	Co-Infection	No	1.0849315	Yes	No	Yes	Yes	Yes	Yes	Yes	No	No
Unchecked	Checked	Unchecked	Unchecked	Unchecked	11	Male	3.5	2	Yes	No	No	No	3.4000001	0	1	0	0	No	No	Yes	No	MPV Only	No	4.5369864	Yes	No	Yes	No	Yes	Yes	No	Yes	No
Unchecked	Unchecked	Unchecked	Unchecked	Unchecked	2	Female	2	3	No	No	Yes	No	41.599998	0	0	0	0	No	No	No	No	No Infection	No	1.4465753	Yes	No	Yes	No	Yes	Yes	No	Yes	No
Unchecked	Unchecked	Unchecked	Unchecked	Unchecked	10	Female	2	1	No	No	No	No	33.5	0	0	0	0	No	No	No	No	No Infection	Yes	2.3671234	Yes	Yes	Yes	Yes	No	Yes	No	No	No
Checked	Unchecked	Unchecked	Unchecked	Unchecked	4	Female	3	2	Yes	No	Yes	No	38.799999	1	0	0	0	No	No	Yes	No	RSV Only	No	3.1890411	Yes	No	Yes	Yes	Yes	Yes	Yes	No	No
Unchecked	Unchecked	Unchecked	Unchecked	Unchecked	7	Female	3.2	2	Yes	No	No	No	5.8499999	0	0	0	0	No	Yes	Yes	No	PIV Only	No	1.8739727	Yes	No	Yes	Yes	Yes	Yes	Yes	No	No
Checked	Unchecked	Unchecked	Unchecked	Unchecked	4	Male	3.4000001	7	Yes	No	Yes	No	1.3	1	0	0	0	No	No	Yes	No	RSV Only	No	2.5315068	Yes	No	Yes	No	Yes	Yes	No	Yes	No
Unchecked	Unchecked	Unchecked	Unchecked	Unchecked	6	Female	1.7	3	No	No	No	No	28	1	0	0	0	No	No	Yes	No	RSV Only	No	21.435616	No	No	Yes	No	Yes	Yes	No	Yes	No
Unchecked	Checked	Unchecked	Unchecked	Unchecked	3	Female	3.5999999	4	Yes	No	Yes	No	7.5	1	0	0	0	No	No	Yes	No	RSV Only	No	10.290411	Yes	No	Yes	Yes	Yes	Yes	Yes	Yes	No
Unchecked	Checked	Unchecked	Unchecked	Unchecked	3	Female	3	3	Yes	No	Yes	No	6.5700002	0	1	0	0	No	No	Yes	No	MPV Only	No	3.6164384	Yes	No	Yes	No	Yes	Yes	No	Yes	No
Unchecked	Checked	Unchecked	Unchecked	Unchecked	2	Male	2.5	7	Yes	No	No	No		1	0	0	0	No	No	Yes	No	RSV Only	No	4.2082191	No	No	Yes	No	Yes	Yes	No	Yes	No
Unchecked	Unchecked	Unchecked	Unchecked	Unchecked	21	Female	1.55	1	No	No	No	No	11.4	0	0	1	1	No	No	Yes	Yes	Co-Infection	Yes	2.5643835	No	No	Yes	Yes	No	Yes	No	No	No
Unchecked	Checked	Unchecked	Unchecked	Unchecked	8	Male	3.5	2	Yes	No	No	No	21.200001	1	0	1	1	No	No	Yes	Yes	Co-Infection	No	15.189041	Yes	No	Yes	Yes	Yes	Yes	Yes	No	No
Unchecked	Unchecked	Unchecked	Unchecked	Unchecked	2	Male	3	2	No	No	No	No	5.5999999	0	0	1	0	No	No	Yes	No	Rhino Only	No	.62465751	Yes	No	Yes	Yes	No	Yes	No	Yes	No
Unchecked	Checked	Unchecked	Unchecked	Unchecked	4	Male	3	3	No	No	Yes	No	36.900002	1	0	0	0	No	No	Yes	No	RSV Only	Yes	6.1150684	Yes	Yes	Yes	Yes	Yes	Yes	Yes	Yes	No
Unchecked	Unchecked	Unchecked	Unchecked	Unchecked	19	Female	3.2	9	Yes	No	No	No	6.5100002	0	0	0	0	No	No	No	No	No Infection	No	.36164382	Yes	Yes	Yes	Yes	No	Yes	No	No	No
Unchecked	Unchecked	Unchecked	Unchecked	Unchecked	6	Male	2.7	2	No	No	No	No	26.799999	0	0	1	0	No	No	Yes	No	Rhino Only	No	1.6767123	No	No	Yes	No	Yes	Yes	No	No	No
Checked	Unchecked	Unchecked	Unchecked	Unchecked	2	Male	2.02	2	Yes	No	No	No	22	1	0	1	0	No	No	Yes	Yes	Co-Infection	No	3.4520547	Yes	No	Yes	No	Yes	Yes	No	Yes	No
Unchecked	Checked	Unchecked	Unchecked	Unchecked	7	Male	2.8499999	3	Yes	No	Yes	No		1	0	0	1	No	No	Yes	Yes	Co-Infection	No	19.693151	Yes	Yes	Yes	Yes	Yes	Yes	Yes	Yes	No
Checked	Unchecked	Unchecked	Unchecked	Unchecked	5	Male	2.0999999	6	Yes	No	No	No	21.299999	0	1	0	0	No	No	Yes	No	MPV Only	Yes	4.5041094	No	No	Yes	No	Yes	Yes	No	Yes	No
Unchecked	Checked	Unchecked	Unchecked	Unchecked	12	Female	2.7	3	Yes	No	No	No	25.6	0	0	0	0	No	No	No	No	No Infection	No	5.7863011	Yes	No	Yes	Yes	Yes	Yes	Yes	Yes	No
Unchecked	Checked	Unchecked	Unchecked	Unchecked	13	Male	2.9000001	4	No	Yes	Yes	No	24.4	0	0	1	0	No	Yes	Yes	Yes	Co-Infection	No	6.6410961	Yes	Yes	Yes	No	Yes	Yes	No	Yes	No
Unchecked	Unchecked	Unchecked	Unchecked	Unchecked	6	Male	4.0999999	1	No	No	No	No	27.57	0	0	1	0	No	Yes	Yes	Yes	Co-Infection	No	1.2164384	Yes	No	Yes	Yes	No	Yes	No	Yes	No
Unchecked	Unchecked	Checked	Unchecked	Unchecked	1	Male	2.5999999	1	Yes	No	No	No	20.200001	0	0	1	0	No	No	Yes	No	Rhino Only	No	11.243835	Yes	No	Yes	Yes	No	Yes	No	No	No
Checked	Unchecked	Unchecked	Unchecked	Unchecked	6	Male	3.9000001	3	No	No	No	No	38.900002	1	0	0	0	No	No	Yes	No	RSV Only	No	4.4383564	Yes	Yes	Yes	No	Yes	Yes	No	Yes	No
Unchecked	Unchecked	Unchecked	Unchecked	Unchecked	10	Male	3.5999999	1	Yes	No	No	No	6.6999998	0	0	0	0	No	No	No	No	No Infection	No	.7890411	Yes	No	Yes	Yes	No	Yes	No	No	No
Unchecked	Unchecked	Unchecked	Unchecked	Unchecked	7	Female	3.0999999	10	Yes	Yes	Yes	No	3.8	1	0	0	0	No	No	Yes	No	RSV Only	No	1.150685	Yes	No	Yes	No	Yes	Yes	No	No	No
Checked	Unchecked	Unchecked	Unchecked	Unchecked	1	Female	4	5	Yes	No	No	No	8	1	0	0	0	No	No	Yes	No	RSV Only	No	1.9726027	Yes	No	No	No	Yes	Yes	No	Yes	No
Unchecked	Checked	Unchecked	Unchecked	Unchecked	1	Male	3.3	2	Yes	No	No	No	21.200001	1	0	1	0	No	No	Yes	Yes	Co-Infection	No	11.90137	Yes	No	Yes	Yes	Yes	Yes	Yes	No	No
Unchecked	Unchecked	Unchecked	Unchecked	Unchecked	2	Female	3.7	3	Yes	No	No	No		0	0	1	0	No	No	Yes	No	Rhino Only	No	3.6164384	No	No	Yes	Yes	No	Yes	No	No	No
Checked	Unchecked	Unchecked	Unchecked	Unchecked	4	Male	2.5	3	No	No	No	No		1	0	0	0	No	No	Yes	No	RSV Only	No	4.4712329	Yes	No	Yes	Yes	Yes	Yes	Yes	Yes	No
Unchecked	Unchecked	Unchecked	Unchecked	Unchecked	8	Male	3.7	1	Yes	No	No	No	10	0	0	0	0	No	No	No	No	No Infection	No	1.8082192	Yes	No	Yes	No	No	Yes	No	No	No
Unchecked	Unchecked	Unchecked	Unchecked	Checked	11	Female	3.8	5	Yes	No	No	No	1.9	1	0	1	0	No	No	Yes	Yes	Co-Infection	No	11.934247	Yes	No	Yes	Yes	Yes	Yes	Yes	No	No
Checked	Unchecked	Unchecked	Unchecked	Unchecked	3	Male	3.5	4	No	No	No	No	49.400002	1	0	0	0	No	No	Yes	No	RSV Only	No	6.1479454	No	No	Yes	Yes	Yes	Yes	Yes	Yes	No
Unchecked	Unchecked	Unchecked	Unchecked	Unchecked	7	Male	3	2	Yes	No	No	No	10.4	0	0	1	0	No	No	Yes	No	Rhino Only	No	.36164382	No	No	Yes	Yes	No	Yes	No	No	No
Checked	Unchecked	Unchecked	Unchecked	Unchecked	6	Female	2.8	5	No	No	No	No	31.9	1	0	0	0	No	No	Yes	No	RSV Only	No	4.8657537	Yes	No	Yes	Yes	Yes	Yes	Yes	Yes	No
Unchecked	Checked	Unchecked	Unchecked	Unchecked	0	Male	3.2	30	Yes	No	No	No		0	0	0	0	No	No	No	No	No Infection	No	13.512329	Yes	No	Yes	Yes	Yes	No	No	Yes	No
Unchecked	Checked	Unchecked	Unchecked	Unchecked	3	Male	1.8	10	Yes	No	No	No	25.870001	1	0	1	0	No	No	Yes	Yes	Co-Infection	Yes	11.046576	Yes	Yes	Yes	Yes	No	Yes	No	Yes	No
Unchecked	Unchecked	Unchecked	Unchecked	Unchecked	8	Female	3.7	2	No	No	Yes	No		0	0	1	0	No	No	Yes	No	Rhino Only	No	.72328764	Yes	No	Yes	No	Yes	Yes	No	Yes	No
Unchecked	Checked	Unchecked	Unchecked	Unchecked	1	Male	2.8	2	Yes	No	No	No		0	0	1	0	No	No	Yes	No	Rhino Only	No	4.8000002	No	No	Yes	Yes	Yes	Yes	Yes	Yes	No
Checked	Unchecked	Unchecked	Unchecked	Unchecked	4	Male	4	4	Yes	No	No	No	26.6	1	0	0	0	No	No	Yes	No	RSV Only	No	4.7342467	Yes	No	Yes	Yes	Yes	Yes	Yes	No	No
Unchecked	Unchecked	Unchecked	Unchecked	Unchecked	1	Female	3	3	Yes	No	No	No	6	0	0	1	0	No	No	Yes	No	Rhino Only	No	2.49863	Yes	No	No	Yes	No	Yes	No	No	No
Unchecked	Checked	Unchecked	Unchecked	Unchecked	1	Male	3.5	7	Yes	No	No	No	35	0	0	0	0	No	No	No	No	No Infection	No	13.183561	No	No	Yes	Yes	Yes	Yes	Yes	Yes	No
Unchecked	Checked	Unchecked	Unchecked	Unchecked	3	Male	1.7	6	No	Yes	Yes	No	25.799999	1	0	0	0	No	No	Yes	No	RSV Only	Yes	11.835616	Yes	No	Yes	No	Yes	Yes	No	Yes	No
Unchecked	Checked	Unchecked	Unchecked	Unchecked	10	Male	3.3	5	Yes	No	Yes	No	22	1	0	0	0	No	No	Yes	No	RSV Only	No	4.0438356	Yes	Yes	Yes	Yes	Yes	Yes	Yes	No	No
Unchecked	Unchecked	Unchecked	Unchecked	Checked	10	Male	3.5	2	Yes	No	Yes	No	5.6900001	1	0	1	0	No	No	Yes	Yes	Co-Infection	No	1.8082192	No	No	Yes	Yes	Yes	Yes	Yes	No	No
Unchecked	Unchecked	Unchecked	Unchecked	Unchecked	10	Male	2.7	1	No	No	No	No	23.1	0	0	1	0	No	No	Yes	No	Rhino Only	No	1.5780822	No	No	Yes	Yes	No	Yes	No	No	No
Unchecked	Checked	Unchecked	Unchecked	Unchecked	2	Male	2.7	1	Yes	No	No	No	3	1	0	0	0	No	No	Yes	No	RSV Only	No	2.6630137	Yes	No	Yes	Yes	Yes	Yes	Yes	No	No
Unchecked	Checked	Unchecked	Unchecked	Unchecked	4	Female	2.7	7	Yes	No	No	No	5.9000001	0	0	1	1	No	No	Yes	Yes	Co-Infection	No	5.7205482	Yes	Yes	Yes	No	Yes	Yes	No	No	No
Checked	Unchecked	Unchecked	Unchecked	Unchecked	2	Male	3.0999999	3	No	No	Yes	No	19	0	0	0	0	No	No	No	No	No Infection	No	.82191783	Yes	No	No	Yes	Yes	Yes	Yes	No	No
Unchecked	Unchecked	Unchecked	Unchecked	Unchecked	8	Male	2.8	7	Yes	No	No	No	49.389999	0	0	0	1	No	No	Yes	No	Adeno Only	No	1.8739727	No	No	Yes	No	No	Yes	No	No	No
Unchecked	Checked	Unchecked	Unchecked	Unchecked	9	Male	3	7	Yes	No	No	No	1.5	0	0	1	0	No	No	Yes	No	Rhino Only	No	7.5945206	No	No	Yes	Yes	Yes	Yes	Yes	No	No
Unchecked	Unchecked	Unchecked	Unchecked	Unchecked	6	Female	3.3	2	Yes	No	No	No	.5	0	1	1	1	No	No	Yes	Yes	Co-Infection	No	2.1369863	Yes	No	Yes	Yes	No	Yes	No	No	No
Unchecked	Checked	Unchecked	Unchecked	Unchecked	1	Male	4	1	No	No	No	No		0	0	1	0	No	No	Yes	No	Rhino Only	No	5.8191781	Yes	No	No	No	Yes	Yes	No	Yes	No
Unchecked	Unchecked	Unchecked	Unchecked	Unchecked	9	Male	2.5	7	Yes	No	No	No	6	0	0	0	0	No	No	No	No	No Infection	No	.32876712	Yes	No	Yes	No	No	Yes	No	No	No
Unchecked	Unchecked	Unchecked	Unchecked	Unchecked	8	Female	3	7	No	No	No	No	26.6	1	0	0	0	No	No	Yes	No	RSV Only	No	12.526028	Yes	No	Yes	Yes	Yes	Yes	Yes	No	No
Unchecked	Checked	Unchecked	Unchecked	Unchecked	2	Male	2.4000001	8	Yes	No	No	No	33	1	0	0	0	No	No	Yes	No	RSV Only	No	12.394521	Yes	No	Yes	Yes	Yes	Yes	Yes	Yes	No
Checked	Unchecked	Unchecked	Unchecked	Unchecked	2	Male	2.8	4	No	No	Yes	No	38.299999	0	0	1	0	No	No	Yes	No	Rhino Only	Yes	1.8739727	No	No	Yes	No	Yes	Yes	No	No	No
Unchecked	Unchecked	Unchecked	Unchecked	Checked	6	Female	4	5	Yes	Yes	Yes	No	2.7	1	0	1	0	No	No	Yes	Yes	Co-Infection	No	3.6164384	Yes	No	Yes	No	Yes	Yes	No	No	No
Unchecked	Unchecked	Unchecked	Checked	Unchecked	29	Female	3.25	4	Yes	No	No	No	23.59	0	0	0	0	No	Yes	Yes	No	PIV Only	No	8.2849312	Yes	Yes	Yes	Yes	No	Yes	No	No	No
Unchecked	Checked	Unchecked	Unchecked	Unchecked	2	Male	3.7	4	No	No	No	No	36.799999	1	0	1	1	No	No	Yes	Yes	Co-Infection	No	5.6547947	Yes	No	Yes	Yes	Yes	Yes	Yes	Yes	No
Unchecked	Unchecked	Unchecked	Unchecked	Unchecked	6	Female	1.5	2	No	No	No	No	14.6	0	0	1	0	No	No	Yes	No	Rhino Only	Yes	2.4657533	No	No	Yes	Yes	No	Yes	No	No	No
Unchecked	Checked	Unchecked	Unchecked	Unchecked	2	Female	3.5	0	No	No	No	No	60	0	0	0	0	No	No	No	No	No Infection	No	2.9917808	Yes	No	Yes	No	No	Yes	No	Yes	No
Checked	Unchecked	Unchecked	Unchecked	Unchecked	4	Male	2.95	2	Yes	No	No	No	25	1	0	1	0	No	No	Yes	Yes	Co-Infection	No	2.3013699	Yes	No	Yes	No	Yes	Yes	No	No	No
Unchecked	Checked	Unchecked	Unchecked	Unchecked	3	Male	2.5	5	Yes	No	No	No		0	0	0	1	No	No	Yes	No	Adeno Only	No	19.200001	Yes	No	Yes	Yes	Yes	Yes	Yes	Yes	No
Unchecked	Unchecked	Unchecked	Unchecked	Checked	4	Female	3.28	2	Yes	No	No	No	20	0	1	0	0	No	No	Yes	No	MPV Only	No	13.479452	Yes	No	Yes	No	Yes	Yes	No	No	No
Unchecked	Checked	Unchecked	Unchecked	Unchecked	3	Male	2.9000001	8	Yes	No	No	No	7.1999998	1	0	1	0	No	No	Yes	Yes	Co-Infection	No	12.657535	Yes	No	Yes	Yes	Yes	Yes	Yes	No	No
Unchecked	Checked	Unchecked	Unchecked	Unchecked	2	Male	3	7	Yes	No	No	No	17.299999	0	0	1	0	No	No	Yes	No	Rhino Only	No	10.224657	Yes	No	Yes	Yes	Yes	Yes	Yes	Yes	No
Unchecked	Unchecked	Unchecked	Unchecked	Checked	2	Male	2.7	5	Yes	No	Yes	No		1	0	0	0	No	No	Yes	No	RSV Only	No	2.49863	Yes	No	Yes	No	Yes	Yes	No	Yes	No
Unchecked	Checked	Unchecked	Unchecked	Unchecked	3	Male	3.7	14	Yes	No	No	No	14.54	0	0	0	1	No	No	Yes	No	Adeno Only	No	2.6958904	Yes	No	Yes	Yes	Yes	No	No	Yes	No
Unchecked	Unchecked	Unchecked	Unchecked	Unchecked	6	Male	3.3	5	Yes	No	No	No	1.1	1	0	0	0	No	No	Yes	No	RSV Only	No	1.8410959	No	No	Yes	Yes	Yes	Yes	Yes	No	No
Unchecked	Unchecked	Unchecked	Unchecked	Checked	5	Female	2.5999999	2	No	No	Yes	No		1	0	1	1	No	No	Yes	Yes	Co-Infection	No	1.3150685	Yes	No	Yes	No	Yes	Yes	No	No	No
Checked	Unchecked	Unchecked	Unchecked	Unchecked	5	Male	2.8	2	Yes	No	No	No	23.1	0	1	0	0	No	No	Yes	No	MPV Only	No	4.241096	Yes	No	Yes	No	Yes	Yes	No	No	No
Unchecked	Checked	Unchecked	Unchecked	Unchecked	3	Female	3.0999999	10	Yes	No	No	No	9.6999998	1	0	0	0	No	No	Yes	No	RSV Only	No	12.887671	No	No	Yes	Yes	Yes	Yes	Yes	Yes	No
Unchecked	Checked	Unchecked	Unchecked	Unchecked	2	Female	3	14	Yes	No	Yes	No	12	0	0	0	0	No	No	No	No	No Infection	No	5.6547947	Yes	No	Yes	No	Yes	No	No	Yes	No
Unchecked	Unchecked	Unchecked	Unchecked	Unchecked	7	Female	1.75	14	No	No	No	No	10.3	0	0	0	0	No	No	No	No	No Infection	No	1.709589	Yes	Yes	Yes	No	Yes	No	No	No	No
Unchecked	Unchecked	Unchecked	Checked	Unchecked	12	Male	4.0999999	2	Yes	Yes	Yes	No	7.9000001	0	0	0	0	No	Yes	Yes	No	PIV Only	No	1.709589	No	Yes	Yes	Yes	No	Yes	No	No	No
Unchecked	Unchecked	Unchecked	Unchecked	Unchecked	14	Female	3.5	1	Yes	Yes	Yes	No	1.9	0	0	1	0	No	No	Yes	No	Rhino Only	No	1.8082192	Yes	No	Yes	Yes	No	Yes	No	No	No
Unchecked	Checked	Unchecked	Unchecked	Unchecked	7	Male	3	7	Yes	No	No	No	35.5	0	0	1	0	No	No	Yes	No	Rhino Only	No	3.6493151	Yes	No	Yes	No	Yes	Yes	No	Yes	No
Unchecked	Unchecked	Unchecked	Unchecked	Unchecked	6	Male	3.9000001	2	No	No	No	No	28.200001	0	0	1	0	No	No	Yes	No	Rhino Only	No	1.5780822	Yes	No	Yes	Yes	Yes	Yes	Yes	Yes	No
Unchecked	Unchecked	Unchecked	Unchecked	Checked	4	Male	4.6999998	7	Yes	No	No	No		1	0	1	0	No	No	Yes	Yes	Co-Infection	No	2.7945206	No	No	Yes	No	Yes	Yes	No	Yes	No
Unchecked	Unchecked	Unchecked	Unchecked	Checked	1	Male	3.4000001	1	No	No	No	No	49	0	0	0	0	No	No	No	No	No Infection	No	1.9068493	Yes	No	Yes	Yes	No	Yes	No	No	No
Unchecked	Unchecked	Unchecked	Unchecked	Unchecked	5	Male	3.2	1	Yes	No	No	No		0	0	0	0	No	No	No	No	No Infection	No	1.479452	Yes	No	Yes	Yes	No	Yes	No	No	No
Unchecked	Checked	Unchecked	Unchecked	Unchecked	2	Female	2.8	1	Yes	No	Yes	No	23	0	0	0	0	No	No	No	No	No Infection	No	5.0301371	Yes	No	Yes	Yes	Yes	Yes	Yes	No	No
Unchecked	Unchecked	Unchecked	Unchecked	Unchecked	7	Male	3.2	1	Yes	No	No	No	.5	0	0	1	0	No	No	Yes	No	Rhino Only	No	1.1178082	Yes	No	Yes	Yes	No	Yes	No	No	No
Unchecked	Unchecked	Unchecked	Unchecked	Unchecked	4	Female	2	1	Yes	Yes	No	No		1	0	1	0	No	No	Yes	Yes	Co-Infection	No	2.6630137	No	No	Yes	No	No	Yes	No	No	No
Unchecked	Unchecked	Unchecked	Unchecked	Checked	2	Male	3.8	3	Yes	No	Yes	Yes	8.6999998	1	0	0	0	No	No	Yes	No	RSV Only	No	4.4383564	No	No	Yes	No	Yes	Yes	No	Yes	No
Unchecked	Unchecked	Unchecked	Unchecked	Unchecked	9	Male	3.2	1	Yes	No	Yes	No		1	0	0	0	No	Yes	Yes	Yes	Co-Infection	No	1.5780822	Yes	No	Yes	Yes	Yes	Yes	Yes	No	No
Checked	Unchecked	Unchecked	Unchecked	Unchecked	6	Male	2.7	7	No	No	No	No		1	0	1	0	No	No	Yes	Yes	Co-Infection	No	2.2684932	Yes	No	Yes	No	Yes	Yes	No	Yes	No
Unchecked	Unchecked	Unchecked	Unchecked	Unchecked	9	Male	3	1	Yes	No	No	No	1.3	0	0	0	0	No	No	No	No	No Infection	No	2.1041095	Yes	No	Yes	Yes	No	Yes	No	No	No
Unchecked	Checked	Unchecked	Unchecked	Unchecked	2	Male	3.8	5	Yes	No	No	No	29	0	0	0	0	No	No	No	No	No Infection	No	10.816439	No	No	Yes	Yes	Yes	Yes	Yes	Yes	No
Unchecked	Checked	Unchecked	Unchecked	Unchecked		Male	4	1	No				28.6	0	0	1	1	No	No	Yes	Yes	Co-Infection	No	11.539726	Yes	No	No	Yes	Yes	Yes	Yes	Yes
Unchecked	Checked	Unchecked	Unchecked	Unchecked	4	Male	2.3	7	No	No	No	No	32.799999	1	0	0	1	No	No	Yes	Yes	Co-Infection	No	7.8904109	Yes	No	Yes	Yes	Yes	Yes	Yes	Yes	No
Unchecked	Unchecked	Unchecked	Unchecked	Unchecked	11	Female	2.45	0	No	No	No	No	13	0	0	0	0	No	No	No	No	No Infection	Yes	.92054796	Yes	No	Yes	Yes	No	Yes	No	No	No
Unchecked	Unchecked	Unchecked	Unchecked	Unchecked	5	Male	3.3	1	No	No	No	No	6.3000002	0	0	0	0	No	Yes	Yes	No	PIV Only	No	.46027398	Yes	No	Yes	Yes	No	Yes	No	Yes	No
Unchecked	Unchecked	Unchecked	Unchecked	Unchecked	1	Female	3.3	1	Yes	No	Yes	No	25.6	0	0	0	0	No	No	No	No	No Infection	No	1.7753425	No	No	Yes	No	Yes	Yes	No	No	No
Unchecked	Unchecked	Unchecked	Unchecked	Unchecked	5	Male	4	1	No	No	No	No		0	0	0	0	No	No	No	No	No Infection	No	2.169863	No	No	Yes	Yes	No	Yes	No	No	No
Unchecked	Checked	Unchecked	Unchecked	Unchecked	2	Male	2.8	7	Yes	No	No	No		0	0	1	0	No	No	Yes	No	Rhino Only	No	7.8904109	Yes	No	Yes	No	Yes	Yes	No	No	No
Unchecked	Unchecked	Unchecked	Unchecked	Unchecked	1	Male	3	6	No	No	No	No	8.8500004	0	0	1	0	No	No	Yes	No	Rhino Only	No	.46027398	Yes	Yes	No	Yes	No	Yes	No	No	No
Unchecked	Checked	Unchecked	Unchecked	Unchecked	8	Female	1.5	3	No	No	Yes	No	26.4	0	1	0	0	No	No	Yes	No	MPV Only	Yes	4.8328767	No	No	Yes	No	Yes	Yes	No	Yes	No
Unchecked	Unchecked	Unchecked	Unchecked	Unchecked	5	Male	2.3	14	No	No	No	No		0	0	1	0	No	No	Yes	No	Rhino Only	Yes	.95342463	Yes	No	Yes	Yes	Yes	No	No	No	No
Unchecked	Checked	Unchecked	Unchecked	Unchecked	4	Male	3.5	5	Yes	No	No	No		0	0	1	0	No	No	Yes	No	Rhino Only	No	5.5890412	Yes	No	Yes	Yes	Yes	Yes	Yes	Yes	No
Unchecked	Checked	Unchecked	Unchecked	Unchecked	3	Male	2.3	4	Yes	No	No	No	25.799999	1	0	0	0	No	No	Yes	No	RSV Only	No	8.1863012	Yes	No	Yes	Yes	Yes	Yes	Yes	Yes	No
Unchecked	Checked	Unchecked	Unchecked	Unchecked	5	Male	2.5	7	No	No	Yes	No		1	0	0	1	No	No	Yes	Yes	Co-Infection	No	2.2684932	Yes	No	Yes	Yes	Yes	Yes	Yes	No	No
Checked	Unchecked	Unchecked	Unchecked	Unchecked	3	Male	3.4000001	3	No	No	No	No	17.9	0	0	1	1	No	Yes	Yes	Yes	Co-Infection	No	3.2876713	Yes	No	No	No	Yes	Yes	No	No	No
Checked	Unchecked	Unchecked	Unchecked	Unchecked	6	Male	3.5999999	4	No	No	No	No	21.200001	1	0	0	0	No	No	Yes	No	RSV Only	No	3.6493151	Yes	No	Yes	No	Yes	Yes	No	Yes	No
Unchecked	Checked	Unchecked	Unchecked	Unchecked	2	Female	3	3	Yes	No	No	No	22.5	0	0	1	0	No	No	Yes	No	Rhino Only	No	15.419178	Yes	No	Yes	Yes	No	Yes	No	Yes	No
Unchecked	Checked	Unchecked	Unchecked	Unchecked	4	Female	2.8	3	Yes	No	No	No	23	1	0	0	0	No	No	Yes	No	RSV Only	No	7.5287671	Yes	No	Yes	Yes	Yes	Yes	Yes	Yes	No
Unchecked	Unchecked	Unchecked	Checked	Unchecked	2	Male	1.2	7	No	No	No	No	21.299999	0	0	1	0	No	No	Yes	No	Rhino Only	Yes	14.630137	Yes	No	No	Yes	Yes	Yes	Yes	No	No
Unchecked	Checked	Unchecked	Unchecked	Unchecked	3	Male	3	5	Yes	No	No	No		0	0	1	1	No	No	Yes	Yes	Co-Infection	No	14.663013	Yes	No	Yes	No	Yes	Yes	No	Yes	No
Unchecked	Checked	Unchecked	Unchecked	Unchecked	5	Male	3.75	4	No	No	No	No	21.9	0	0	0	0	No	No	No	No	No Infection	No	3.2547946	Yes	No	Yes	Yes	Yes	Yes	Yes	Yes	No
Unchecked	Unchecked	Unchecked	Unchecked	Checked	7	Male	3.8	7	Yes	No	Yes	No	4	1	0	0	0	No	No	Yes	No	RSV Only	No	1.150685	Yes	No	Yes	No	Yes	Yes	No	Yes	No
Checked	Unchecked	Unchecked	Unchecked	Unchecked	12	Female	3	3	Yes	No	Yes	No	1.4	0	0	1	0	No	No	Yes	No	Rhino Only	No	1.8082192	Yes	No	Yes	No	Yes	Yes	No	No	No
Unchecked	Checked	Unchecked	Unchecked	Unchecked	3	Female	2.2	2	Yes	No	No	No	10.8	1	0	0	0	No	No	Yes	No	RSV Only	No	6.871233	Yes	No	Yes	Yes	Yes	Yes	Yes	No	No
Unchecked	Checked	Unchecked	Unchecked	Unchecked	6	Male	3.5	3	Yes	No	No	No	15.6	0	0	1	0	No	No	Yes	No	Rhino Only	No	10.783562	Yes	No	Yes	No	Yes	Yes	No	Yes	No
Unchecked	Unchecked	Unchecked	Unchecked	Unchecked	3	Male	2	4	No	No	No	No		0	0	1	0	No	No	Yes	No	Rhino Only	No	2.8602741	No	No	Yes	Yes	No	Yes	No	No	No
Checked	Unchecked	Unchecked	Unchecked	Unchecked	5	Male	1	10	No	No	Yes	No	66	0	0	1	0	No	No	Yes	No	Rhino Only	Yes	5.3917809	Yes	No	Yes	No	Yes	Yes	No	No	No
Unchecked	Unchecked	Unchecked	Unchecked	Unchecked	2	Male	2	2	No	No	No	No	19.5	0	0	1	0	No	No	Yes	No	Rhino Only	Yes	1.7424657	Yes	No	Yes	Yes	No	Yes	No	Yes	No
Unchecked	Unchecked	Unchecked	Unchecked	Unchecked	7	Male	3	1	No	No	No	No	16.1	0	0	0	0	No	No	No	No	No Infection	No	1.7424657	Yes	No	Yes	Yes	Yes	Yes	Yes	No	No
Unchecked	Unchecked	Unchecked	Checked	Unchecked	5	Male	3.5	1	Yes	No	No	No	11.2	0	0	1	1	No	No	Yes	Yes	Co-Infection	No	12.493151	Yes	No	Yes	Yes	No	Yes	No	No	No
Unchecked	Unchecked	Unchecked	Unchecked	Unchecked	4	Female	2.4000001	2	Yes	No	Yes	No	3.4000001	0	0	0	0	No	No	No	No	No Infection	No	3.8136985	Yes	No	Yes	No	Yes	Yes	No	Yes	No
Unchecked	Checked	Unchecked	Unchecked	Unchecked	4	Male	3.4000001	1	Yes	Yes	Yes	No		0	0	0	0	No	No	No	No	No Infection	No	9.1726027	Yes	No	Yes	Yes	Yes	Yes	Yes	Yes	No
Unchecked	Unchecked	Checked	Unchecked	Unchecked	5	Female	3	1	Yes	No	No	No	17.9	0	0	1	1	No	No	Yes	Yes	Co-Infection	No	23.178082	Yes	Yes	Yes	Yes	No	Yes	No	No	No
Unchecked	Unchecked	Unchecked	Unchecked	Unchecked	2	Male	3.2	1	No	No	Yes	No	12	0	0	0	0	No	No	No	No	No Infection	No	.8547945	Yes	No	Yes	No	Yes	Yes	No	Yes	No
Unchecked	Unchecked	Unchecked	Unchecked	Unchecked	8	Male	2.8	3	No	No	No	No	42.799999	0	0	0	0	No	No	No	No	No Infection	No	.098630138	No	No	No	No	No	Yes	No	No	No
Checked	Unchecked	Unchecked	Unchecked	Unchecked	6	Male	3.5	3	Yes	No	No	No	7.6999998	1	0	0	0	No	No	Yes	No	RSV Only	No	8.646575	Yes	No	Yes	Yes	Yes	Yes	Yes	Yes	No
Unchecked	Unchecked	Unchecked	Unchecked	Unchecked	3	Female	3.3199999	3	No	No	Yes	No	17.799999	1	0	0	0	No	No	Yes	No	RSV Only	No	1.0520548	Yes	No	Yes	No	Yes	Yes	No	Yes	No
Unchecked	Unchecked	Unchecked	Unchecked	Unchecked	6	Male	2.5	2	Yes	No	No	No	10	0	0	0	0	No	No	No	No	No Infection	No	2.9260273	Yes	No	Yes	Yes	No	Yes	No	Yes	No
Checked	Unchecked	Unchecked	Unchecked	Unchecked	6	Female	2.7	7	Yes	No	Yes	No	11.8	0	1	0	0	No	No	Yes	No	MPV Only	No	6.9369864	Yes	No	Yes	Yes	Yes	Yes	Yes	No	No
Unchecked	Unchecked	Unchecked	Unchecked	Unchecked	5	Female	1.55	4	No	No	No	No	24.700001	0	0	0	0	No	No	No	No	No Infection	Yes	1.7424657	Yes	No	No	Yes	No	Yes	No	Yes	No
Checked	Unchecked	Unchecked	Unchecked	Unchecked	2	Female	1.1	2	No	No	Yes	No	36.400002	1	0	0	1	No	No	Yes	Yes	Co-Infection	No	7.0684934	Yes	No	Yes	No	Yes	Yes	No	No	No
Unchecked	Checked	Unchecked	Unchecked	Unchecked	2	Male	3.2	1	Yes	No	No	No	35.66	0	0	0	1	No	No	Yes	No	Adeno Only	No	22.487671	Yes	No	Yes	Yes	No	Yes	No	No	No
Unchecked	Unchecked	Unchecked	Unchecked	Unchecked	7	Male	3.2	3	Yes	No	No	No	3	0	0	1	1	No	No	Yes	Yes	Co-Infection	No	1.2164384	Yes	No	Yes	Yes	Yes	Yes	Yes	No	No
Unchecked	Checked	Unchecked	Unchecked	Unchecked	16	Male	3.5	14	No	No	No	No	14.8	0	0	1	0	No	No	Yes	No	Rhino Only	No	2.5972602	Yes	No	Yes	Yes	Yes	No	No	Yes	No
Unchecked	Checked	Unchecked	Unchecked	Unchecked	6	Male	2.2	5	Yes	No	No	No		1	0	1	0	No	No	Yes	Yes	Co-Infection	No	6.2465754	Yes	No	Yes	No	Yes	Yes	No	Yes	No
Unchecked	Unchecked	Unchecked	Unchecked	Unchecked	5	Male	2.5999999	2	Yes	No	No	No	6.98	1	0	0	0	No	No	Yes	No	RSV Only	Yes	2.0383561	Yes	Yes	Yes	No	Yes	Yes	No	No	No
Unchecked	Unchecked	Unchecked	Unchecked	Unchecked	3	Female	3.3	4	No	No	Yes	No		1	0	0	0	No	No	Yes	No	RSV Only	No	.75616437	Yes	No	Yes	No	Yes	Yes	No	No	No
Unchecked	Unchecked	Unchecked	Unchecked	Checked	13	Female	3	1	Yes	Yes	Yes	No	2.9000001	1	0	0	0	No	No	Yes	No	RSV Only	No	.29589042	Yes	No	Yes	No	Yes	Yes	No	No	No
Unchecked	Unchecked	Unchecked	Unchecked	Unchecked	7	Male	2.3	1	No	No	No	No	9.8999996	0	0	0	0	No	No	No	No	No Infection	No	.16438356	No	No	Yes	Yes	No	Yes	No	No	No
Unchecked	Unchecked	Unchecked	Unchecked	Unchecked	16	Male	2.5999999	4	Yes	No	Yes	No	5	1	0	0	0	No	No	Yes	No	RSV Only	No	1.3150685	Yes	No	Yes	Yes	Yes	Yes	Yes	Yes	No
Unchecked	Unchecked	Unchecked	Unchecked	Unchecked	9	Male	3.5	1	Yes	No	No	No	7.5999999	0	0	0	0	No	No	No	No	No Infection	No	.69041097	Yes	No	Yes	Yes	No	Yes	No	No	No
Checked	Unchecked	Unchecked	Unchecked	Unchecked	2	Male	2.5	4	Yes	No	No	No	36.099998	0	0	0	0	No	No	No	No	No Infection	No	7.3643837	Yes	No	No	Yes	No	Yes	No	Yes	No
Checked	Unchecked	Unchecked	Unchecked	Unchecked	1	Male	2.0999999	7	No	No	No	No	44	0	0	1	0	No	No	Yes	No	Rhino Only	No	4.6356163	No	Yes	No	No	Yes	Yes	No	No	No
Unchecked	Unchecked	Unchecked	Unchecked	Checked	7	Female	3.5	2	Yes	No	Yes	No	1.8	1	0	0	0	No	No	Yes	No	RSV Only	No	.49315068	Yes	No	Yes	Yes	Yes	Yes	Yes	No	No
Unchecked	Unchecked	Unchecked	Unchecked	Checked	11	Female	3.4000001	3	Yes	Yes	Yes	No	7.4000001	1	0	0	1	No	No	Yes	Yes	Co-Infection	No	.82191783	Yes	No	Yes	No	Yes	Yes	No	No	No
Unchecked	Unchecked	Unchecked	Unchecked	Checked	5	Male	1.4	1	No	No	Yes	No	22	0	0	1	0	No	Yes	Yes	Yes	Co-Infection	Yes	1.1835617	Yes	No	Yes	No	No	Yes	No	No	No
Unchecked	Unchecked	Unchecked	Unchecked	Unchecked	2	Male	3.5	1	Yes	No	Yes	No	30.1	0	0	0	0	No	Yes	Yes	No	PIV Only	No	21.271233	Yes	No	Yes	No	Yes	Yes	No	No	No
Unchecked	Unchecked	Unchecked	Unchecked	Unchecked	7	Female	2.9000001	4	Yes	No	No	No	30.1	1	0	0	1	No	No	Yes	Yes	Co-Infection	Yes	8.9095888	Yes	No	Yes	Yes	Yes	Yes	Yes	No	No
Unchecked	Unchecked	Unchecked	Unchecked	Unchecked	6	Male	3.5	3	Yes	No	Yes	No	3	1	0	0	0	No	No	Yes	No	RSV Only	No	.69041097	Yes	No	Yes	No	Yes	Yes	No	No	No
Checked	Unchecked	Unchecked	Unchecked	Unchecked	1	Male	4	7	Yes	No	Yes	No	29	0	0	0	0	No	No	No	No	No Infection	No	13.183561	Yes	No	Yes	Yes	Yes	Yes	Yes	No	No
Unchecked	Checked	Unchecked	Unchecked	Unchecked	2	Female	2.5	1	No	No	Yes	No	28	0	0	1	0	No	No	Yes	No	Rhino Only	No	6.9698629	Yes	No	Yes	Yes	Yes	Yes	Yes	No	No
Unchecked	Unchecked	Unchecked	Unchecked	Unchecked	6	Female	3.4000001	3	Yes	No	No	No		0	0	1	0	No	No	Yes	No	Rhino Only	No	2.8602741	Yes	No	Yes	Yes	No	Yes	No	No	No
Unchecked	Unchecked	Unchecked	Unchecked	Checked	8	Male	2.5	1	Yes	No	Yes	No	5.1999998	1	0	1	0	No	No	Yes	Yes	Co-Infection	No	1.8739727	No	No	Yes	Yes	Yes	Yes	Yes	Yes	No
Unchecked	Unchecked	Unchecked	Unchecked	Unchecked	10	Male	2.8	1	No	No	No	No	21.200001	0	0	1	0	No	No	Yes	No	Rhino Only	No	1.4136987	No	No	Yes	Yes	No	Yes	No	No	No
Checked	Unchecked	Unchecked	Unchecked	Unchecked	4	Male	2.3	3	No	No	No	No	15.1	1	0	1	0	No	No	Yes	Yes	Co-Infection	Yes	9.4027395	Yes	No	Yes	Yes	Yes	Yes	Yes	No	No
Unchecked	Unchecked	Unchecked	Unchecked	Checked	9	Male	4.9000001	3	Yes	Yes	Yes	Yes	3.7	1	0	0	0	No	No	Yes	No	RSV Only	No	.39452055	No	No	Yes	No	Yes	Yes	No	No	No
Unchecked	Unchecked	Unchecked	Unchecked	Unchecked	9	Female	2.9000001	7	No	No	No	No	16.77	0	0	0	0	No	No	No	No	No Infection	No	.59178084	Yes	No	Yes	Yes	No	Yes	No	No	No
Unchecked	Unchecked	Unchecked	Checked	Unchecked	9	Male	3.5	4	No	No	No	No	27.700001	0	0	1	0	No	No	Yes	No	Rhino Only	No	21.665754	Yes	No	Yes	Yes	No	Yes	No	Yes	No
Unchecked	Checked	Unchecked	Unchecked	Unchecked	12	Female	3	14	Yes	No	No	No	25.700001	0	0	0	0	No	No	No	No	No Infection	No	6.4767122	No	Yes	Yes	No	No	No	No	No	No
Checked	Unchecked	Unchecked	Unchecked	Unchecked	2	Female	3	14	Yes	No	Yes	Yes	8.3999996	0	0	1	1	No	No	Yes	Yes	Co-Infection	No	3.9123287	Yes	No	No	Yes	Yes	No	No	Yes	No
Unchecked	Unchecked	Unchecked	Unchecked	Unchecked	3	Male	2.5	1	Yes	No	No	No	53	0	0	0	1	No	No	Yes	No	Adeno Only	No	15.057534	Yes	No	No	No	Yes	Yes	No	No	No
Unchecked	Checked	Unchecked	Unchecked	Unchecked	4	Male	3.5999999	3	No	No	No	No	21.700001	1	0	0	0	No	No	Yes	No	RSV Only	No	2.1369863	Yes	No	Yes	Yes	Yes	Yes	Yes	Yes	No
Unchecked	Unchecked	Unchecked	Unchecked	Checked	14	Female	2.3	3	No	Yes	Yes	No	18.5	0	0	1	0	No	Yes	Yes	Yes	Co-Infection	Yes	8.9095888	Yes	No	Yes	Yes	Yes	Yes	Yes	Yes	No
Checked	Unchecked	Unchecked	Unchecked	Unchecked	4	Female	3.5	7	No	No	Yes	No		1	0	1	0	No	No	Yes	Yes	Co-Infection	No	5.1945205	Yes	No	Yes	Yes	Yes	Yes	Yes	Yes	No
Unchecked	Unchecked	Unchecked	Unchecked	Unchecked	1	Male	2.5999999	1	Yes	No	No	No	2.53	0	0	1	0	No	No	Yes	No	Rhino Only	No	1.0520548	Yes	No	Yes	Yes	No	Yes	No	No	No
Unchecked	Unchecked	Unchecked	Unchecked	Unchecked	5	Male	2.5	2	Yes	No	Yes	No	5	0	1	0	0	No	No	Yes	No	MPV Only	No	2.3342466	Yes	No	Yes	No	Yes	Yes	No	No	No
Unchecked	Unchecked	Unchecked	Unchecked	Unchecked	5	Male	2.7	3	Yes	No	No	No	3.5999999	0	0	0	1	No	No	Yes	No	Adeno Only	No	.23013699	Yes	No	Yes	Yes	No	Yes	No	No	No
Unchecked	Checked	Unchecked	Unchecked	Unchecked	3	Male	3.75	3	No	No	No	No	12.9	1	0	0	0	No	No	Yes	No	RSV Only	No	6.871233	Yes	No	Yes	No	Yes	Yes	No	No	No
Checked	Unchecked	Unchecked	Unchecked	Unchecked	2	Male	2.95	7	No	No	No	No	28.799999	1	0	0	0	No	No	Yes	No	RSV Only	No	2.6958904	Yes	No	No	No	Yes	Yes	No	No	No
Unchecked	Unchecked	Unchecked	Unchecked	Unchecked	18	Male	2.5	2	Yes	No	No	No		0	0	0	0	No	No	No	No	No Infection	No	.59178084	No	No	Yes	No	No	Yes	No	No	No
Checked	Unchecked	Unchecked	Unchecked	Unchecked	3	Male	2.5	2	Yes	No	No	No	2.5	1	0	0	0	No	No	Yes	No	RSV Only	Yes	2.3671234	Yes	No	Yes	No	Yes	Yes	No	No	No
Unchecked	Checked	Unchecked	Unchecked	Unchecked	4	Male	3.7	3	Yes	No	No	No	15	0	0	0	1	No	No	Yes	No	Adeno Only	No	11.013699	Yes	No	Yes	Yes	Yes	Yes	Yes	Yes	No
Unchecked	Unchecked	Unchecked	Unchecked	Unchecked	2	Male	3.0999999	4	No	No	No	No	9.5	1	0	1	0	No	No	Yes	Yes	Co-Infection	No	.98630136	No	No	Yes	No	Yes	Yes	No	No	No
Checked	Unchecked	Unchecked	Unchecked	Unchecked	4	Female	2.5	3	Yes	No	No	No	15	1	0	0	0	No	No	Yes	No	RSV Only	No	2.2027397	No	No	Yes	Yes	Yes	Yes	Yes	Yes	No
Checked	Unchecked	Unchecked	Unchecked	Unchecked	3	Male	2.5	4	Yes	No	Yes	No	2.3	1	0	1	0	No	No	Yes	Yes	Co-Infection	No	2.2027397	Yes	No	Yes	No	Yes	Yes	No	No	No
Unchecked	Unchecked	Unchecked	Unchecked	Unchecked	4	Female	3.5	2	Yes	No	Yes	No	.5	1	0	0	0	No	No	Yes	No	RSV Only	No	1.3479452	Yes	No	Yes	No	Yes	Yes	No	No	No
Unchecked	Unchecked	Unchecked	Unchecked	Checked	4	Male	3	7	Yes	No	No	No	2.8	0	0	0	0	No	No	No	No	No Infection	No	21.961643	Yes	No	Yes	Yes	Yes	Yes	Yes	Yes	No
Unchecked	Unchecked	Unchecked	Unchecked	Unchecked	6	Male	3	2	Yes	No	No	No	6.1199999	0	0	0	1	No	No	Yes	No	Adeno Only	No	1.4136987	No	No	Yes	Yes	No	Yes	No	No	No
Unchecked	Unchecked	Unchecked	Unchecked	Unchecked	5	Male	2.5	30	Yes	No	Yes	No	.5	0	0	1	1	No	No	Yes	Yes	Co-Infection	No	2.0383561	Yes	No	Yes	No	Yes	No	No	Yes	No
Unchecked	Checked	Unchecked	Unchecked	Unchecked	4	Male	2	10	Yes	No	No	No	69.099998	0	0	0	0	No	No	No	No	No Infection	No	11.112329	Yes	Yes	Yes	Yes	Yes	Yes	Yes	Yes	No
Unchecked	Checked	Unchecked	Unchecked	Unchecked	3	Female	3.2	3	Yes	Yes	Yes	No	2.4000001	0	0	0	0	No	No	No	No	No Infection	No	5.3917809	Yes	No	Yes	Yes	No	Yes	No	No	No
Unchecked	Unchecked	Unchecked	Unchecked	Unchecked	10	Female	3	2	Yes	No	No	No	18.4	0	0	0	0	No	No	No	No	No Infection	Yes	.62465751	No	Yes	Yes	Yes	No	Yes	No	No	No
Checked	Unchecked	Unchecked	Unchecked	Unchecked	8	Male	3	1	Yes	Yes	Yes	No	1.4	1	0	0	0	No	No	Yes	No	RSV Only	No	1.1178082	Yes	No	Yes	No	Yes	Yes	No	No	No
Unchecked	Unchecked	Unchecked	Unchecked	Unchecked	10	Male	3.5999999	1	Yes	Yes	Yes	No	14.5	0	0	0	0	No	No	No	No	No Infection	No	.72328764	Yes	No	Yes	No	No	Yes	No	No	No
Unchecked	Unchecked	Unchecked	Unchecked	Checked	8	Female	2.8	14	Yes	No	No	No	5.5599999	0	0	1	0	No	No	Yes	No	Rhino Only	No	1.8082192	No	No	Yes	No	Yes	No	No	Yes	No
Unchecked	Checked	Unchecked	Unchecked	Unchecked	1	Male	2.9000001	2	Yes	No	No	No	18.67	0	0	1	0	No	No	Yes	No	Rhino Only	No	8.5150681	Yes	Yes	Yes	Yes	Yes	Yes	Yes	Yes	No
Checked	Unchecked	Unchecked	Unchecked	Unchecked	11	Male	3.2	1	No	No	No	No	28.9	0	0	0	0	No	No	No	No	No Infection	No	7.0684934	Yes	No	Yes	No	No	Yes	No	Yes	No
Unchecked	Unchecked	Unchecked	Unchecked	Checked	6	Male	3.1300001	4	No	No	No	No		1	0	1	0	No	No	Yes	Yes	Co-Infection	No	1.5780822	Yes	No	Yes	No	Yes	Yes	No	No	No
Unchecked	Checked	Unchecked	Unchecked	Unchecked	2	Male	3	5	No	No	No	No	40.299999	1	0	0	0	No	No	Yes	No	RSV Only	No	6.7397261	Yes	No	Yes	Yes	Yes	Yes	Yes	Yes	No
Unchecked	Unchecked	Unchecked	Unchecked	Checked	7	Male	2.7	4	No	No	Yes	No		0	0	1	0	No	No	Yes	No	Rhino Only	No	2.7616439	Yes	No	Yes	No	Yes	Yes	No	No	No
Checked	Unchecked	Unchecked	Unchecked	Unchecked	3	Male	3.4000001	3	Yes	No	No	No	3.9000001	1	0	1	0	No	No	Yes	Yes	Co-Infection	No	2.7287672	Yes	No	Yes	Yes	Yes	Yes	Yes	No	No
Unchecked	Checked	Unchecked	Unchecked	Unchecked	3	Male	3	4	Yes	No	No	No	35	0	1	1	0	No	No	Yes	Yes	Co-Infection	No	5.0301371	Yes	No	Yes	Yes	Yes	Yes	Yes	No	No
Unchecked	Checked	Unchecked	Unchecked	Unchecked	2	Male	2.2	2	Yes	No	Yes	No		0	0	0	0	No	No	No	No	No Infection	No	14.926027	No	No	Yes	Yes	Yes	Yes	Yes	Yes	No
Unchecked	Unchecked	Unchecked	Unchecked	Unchecked	2	Female	2.5	3	No	No	Yes	No		1	0	0	0	No	No	Yes	No	RSV Only	No	.88767123	Yes	No	Yes	No	Yes	Yes	No	No	No
Unchecked	Checked	Unchecked	Unchecked	Unchecked	1	Male	5	2	No	No	No	No	32.5	0	0	0	0	No	No	No	No	No Infection	No	2.5643835	Yes	No	Yes	No	Yes	Yes	No	No	No
Checked	Unchecked	Unchecked	Unchecked	Unchecked	3	Male	3.7	10	Yes	No	No	No	.5	1	0	0	0	No	No	Yes	No	RSV Only	No	2.1041095	No	No	No	No	Yes	Yes	No	Yes	No
Unchecked	Checked	Unchecked	Unchecked	Unchecked	6	Male	3.9000001	2	No	No	Yes	No	5.4000001	1	0	0	0	No	No	Yes	No	RSV Only	No	3.2219179	Yes	No	Yes	Yes	Yes	Yes	Yes	No	No
Checked	Unchecked	Unchecked	Unchecked	Unchecked	8	Female	1.3	7	No	No	No	No	17.9	0	0	1	0	No	No	Yes	No	Rhino Only	Yes	2.3671234	Yes	No	Yes	Yes	Yes	Yes	Yes	Yes	No
Unchecked	Checked	Unchecked	Unchecked	Unchecked	2	Male	3	2	Yes	No	No	No	2.5	1	1	0	0	No	No	Yes	Yes	Co-Infection	No	12.690411	Yes	No	Yes	Yes	Yes	Yes	Yes	Yes	No
Unchecked	Unchecked	Unchecked	Unchecked	Unchecked	9	Male	3	1	Yes	No	No	No	1.8	0	0	1	0	No	No	Yes	No	Rhino Only	No	2.1369863	Yes	No	Yes	Yes	No	Yes	No	No	No
Checked	Unchecked	Unchecked	Unchecked	Unchecked	3	Male	2	2	Yes	No	Yes	No	23.799999	1	1	1	0	No	No	Yes	Yes	Co-Infection	No	3.5835617	Yes	No	Yes	No	Yes	Yes	No	No	No
Checked	Unchecked	Unchecked	Unchecked	Unchecked	7	Male	1.9	7	No	Yes	Yes	No		0	0	1	0	No	No	Yes	No	Rhino Only	No	5.1945205	Yes	No	Yes	No	Yes	Yes	No	No	No
Unchecked	Checked	Unchecked	Unchecked	Unchecked	22	Female		3	No	Yes	Yes	No	18	0	0	0	0	No	No	No	No	No Infection	No	13.512329	Yes	Yes	Yes	Yes	Yes	Yes	Yes	Yes	Yes
Unchecked	Unchecked	Unchecked	Unchecked	Unchecked	7	Male	3.2	2	No	No	No	No	24	1	0	1	0	No	No	Yes	Yes	Co-Infection	No	1.1835617	Yes	No	Yes	No	Yes	Yes	No	Yes	No
Unchecked	Unchecked	Unchecked	Unchecked	Unchecked	9	Male	3.4000001	7	No	No	Yes	No	19.700001	1	0	0	0	No	No	Yes	No	RSV Only	No	1.1835617	Yes	No	Yes	No	Yes	Yes	No	No	No
Unchecked	Checked	Unchecked	Unchecked	Unchecked	2	Female	3.5	30	No	No	Yes	No		0	0	1	0	No	Yes	Yes	Yes	Co-Infection	No	10.783562	No	No	Yes	No	Yes	No	No	No	No
Unchecked	Checked	Unchecked	Unchecked	Unchecked	6	Female	3.2	14	Yes	No	Yes	Yes	26.700001	0	1	0	0	No	No	Yes	No	MPV Only	No	2.2027397	Yes	No	Yes	Yes	Yes	No	No	Yes	No
Unchecked	Unchecked	Unchecked	Unchecked	Unchecked	10	Male	3.3	2	Yes	Yes	Yes	Yes	3.5999999	1	0	1	0	No	No	Yes	Yes	Co-Infection	No	1.019178	Yes	No	Yes	No	Yes	Yes	No	No	No
Unchecked	Unchecked	Unchecked	Unchecked	Unchecked	9	Female	3.0999999	4	Yes	No	Yes	No	1.6	1	0	1	1	No	No	Yes	Yes	Co-Infection	No	.49315068	No	No	Yes	Yes	Yes	Yes	Yes	No	No
Checked	Unchecked	Unchecked	Unchecked	Unchecked	3	Male	3.5	3	Yes	No	No	No	.5	1	0	0	0	No	No	Yes	No	RSV Only	No	4.8328767	Yes	No	No	No	Yes	Yes	No	Yes	No
Unchecked	Checked	Unchecked	Unchecked	Unchecked	8	Male	2.2	4	Yes	No	No	No		0	0	1	0	No	No	Yes	No	Rhino Only	No	8.646575	Yes	Yes	Yes	Yes	No	Yes	No	Yes	No
Unchecked	Unchecked	Unchecked	Unchecked	Unchecked	10	Male	2.7	1	Yes	No	No	No		0	0	1	1	No	No	Yes	Yes	Co-Infection	No	2.49863	Yes	No	Yes	Yes	No	Yes	No	No	No
Unchecked	Unchecked	Unchecked	Unchecked	Checked	13	Female	2.5999999	4	No	Yes	Yes	No	22.1	1	0	0	1	No	No	Yes	Yes	Co-Infection	Yes	1.150685	Yes	No	Yes	No	Yes	Yes	No	Yes	No
Unchecked	Unchecked	Unchecked	Unchecked	Unchecked	5	Female	3.0999999	4	No	No	Yes	No	30.4	0	0	0	0	No	No	No	No	No Infection	No	1.6767123	Yes	No	No	No	Yes	Yes	No	No	No
Unchecked	Checked	Unchecked	Unchecked	Unchecked	4	Male	3.5999999	1	Yes	No	No	No	37.889999	0	0	1	0	No	No	Yes	No	Rhino Only	No	21.731506	No	No	Yes	Yes	Yes	Yes	Yes	No	No
Unchecked	Unchecked	Unchecked	Unchecked	Unchecked	6	Male	3.4000001	1	Yes	No	No	No	.5	0	0	0	0	No	No	No	No	No Infection	No	1.8739727	Yes	No	Yes	Yes	No	Yes	No	Yes	No
Unchecked	Unchecked	Unchecked	Unchecked	Checked	2	Female	3.3	1	Yes	No	No	No		0	0	1	0	No	No	Yes	No	Rhino Only	No	15.221918	Yes	No	Yes	Yes	No	Yes	No	Yes	No
Unchecked	Unchecked	Unchecked	Unchecked	Unchecked	7	Female	3.3	1	Yes	No	No	No	5.1999998	0	0	1	0	No	No	Yes	No	Rhino Only	No	1.7753425	Yes	No	Yes	Yes	Yes	Yes	Yes	No	No
Checked	Unchecked	Unchecked	Unchecked	Unchecked	7	Male	2.9000001	4	Yes				8.6999998	0	0	1	0	No	No	Yes	No	Rhino Only	No	20.054794	Yes	No	No	Yes	Yes	Yes	Yes	No	No
Unchecked	Unchecked	Unchecked	Unchecked	Unchecked	1	Male	2.7	1	No	No	No	No	26.700001	1	0	0	0	No	No	Yes	No	RSV Only	No	7.7917809	No	No	No	No	Yes	Yes	No	No	No
Unchecked	Unchecked	Unchecked	Unchecked	Unchecked	10	Female	3.5999999	2	No	No	No	No	12.2	0	0	0	0	No	No	No	No	No Infection	No	.69041097	Yes	No	Yes	Yes	No	Yes	No	No	No
Unchecked	Unchecked	Unchecked	Unchecked	Checked	7	Female	3.5	4	Yes	No	Yes	No	.5	1	0	0	0	No	No	Yes	No	RSV Only	No	1.3479452	Yes	No	Yes	No	Yes	Yes	No	No	No
Unchecked	Unchecked	Unchecked	Unchecked	Checked	7	Male	3.7	3	Yes	No	Yes	Yes	14.3	1	0	0	0	No	No	Yes	No	RSV Only	No	1.249315	Yes	No	Yes	Yes	Yes	Yes	Yes	No	No
Checked	Unchecked	Unchecked	Unchecked	Unchecked	7	Female	1.7	2	No	No	No	No		0	0	1	0	No	No	Yes	No	Rhino Only	Yes	3.6493151	Yes	No	Yes	Yes	Yes	Yes	Yes	No	No
Checked	Unchecked	Unchecked	Unchecked	Unchecked	4	Male	3.5	1	Yes	No	No	No	29.700001	1	0	0	0	No	No	Yes	No	RSV Only	No	8.7780819	No	No	Yes	Yes	Yes	Yes	Yes	Yes	No
Unchecked	Unchecked	Unchecked	Unchecked	Unchecked	2	Male	3.4000001	1	No	No	Yes	No		0	0	0	0	No	Yes	Yes	No	PIV Only	No	2.4328768	Yes	No	Yes	No	Yes	Yes	No	No	No
Checked	Unchecked	Unchecked	Unchecked	Unchecked	2	Male	2.7	4	No	No	No	No	27.700001	1	0	0	0	No	No	Yes	No	RSV Only	No	2.6630137	No	No	Yes	No	Yes	Yes	No	Yes	No
Unchecked	Checked	Unchecked	Unchecked	Unchecked	2	Male	2.9000001	7	No	No	No	No	30.700001	1	0	0	0	No	Yes	Yes	Yes	Co-Infection	No	4.339726	No	No	Yes	Yes	Yes	Yes	Yes	Yes	No
Checked	Unchecked	Unchecked	Unchecked	Unchecked	4	Male	3.3	3	No	No	No	No	19.5	1	0	1	0	No	No	Yes	Yes	Co-Infection	No	1.8082192	Yes	No	Yes	No	Yes	Yes	No	Yes	No
Unchecked	Unchecked	Unchecked	Unchecked	Unchecked	7	Female	2.3	3	Yes	No	No	No		0	0	1	0	No	Yes	Yes	Yes	Co-Infection	No	1.150685	Yes	No	Yes	Yes	No	Yes	No	No	No
Unchecked	Checked	Unchecked	Unchecked	Unchecked	2	Male	2.2	4	Yes	No	No	No	22.1	0	0	0	1	No	No	Yes	No	Adeno Only	No	6.5095892	Yes	No	Yes	Yes	No	Yes	No	Yes	No
Unchecked	Checked	Unchecked	Unchecked	Unchecked	4	Male	3.5	5	Yes	No	No	No	4.4000001	1	0	1	0	No	No	Yes	Yes	Co-Infection	No	4.4712329	No	No	Yes	Yes	Yes	Yes	Yes	Yes	No
Unchecked	Unchecked	Unchecked	Checked	Unchecked	1	Female	2.4000001	1	Yes	No	No	No	31	0	0	0	0	No	No	No	No	No Infection	No	14.038356	Yes	No	Yes	Yes	No	Yes	No	No	No
Unchecked	Unchecked	Unchecked	Unchecked	Unchecked	10	Male	2.5999999	2	No	No	No	No	14.2	0	1	0	0	No	No	Yes	No	MPV Only	No	.95342463	Yes	No	Yes	No	Yes	Yes	No	No	No
Unchecked	Unchecked	Unchecked	Unchecked	Unchecked	14	Male	3	1	No	No	No	No	35	0	0	0	0	No	No	No	No	No Infection	No	2.0383561	No	No	Yes	Yes	Yes	Yes	Yes	No	No
Unchecked	Unchecked	Unchecked	Unchecked	Unchecked	9	Female	2.8	2	Yes	No	No	No	32.639999	0	0	0	0	No	No	No	No	No Infection	No	2.8273973	Yes	No	Yes	Yes	No	Yes	No	No	No
Unchecked	Checked	Unchecked	Unchecked	Unchecked	4	Male	3.3	5	No	No	No	No	21.1	1	0	0	0	No	No	Yes	No	RSV Only	No	5.5561643	Yes	No	Yes	Yes	Yes	Yes	Yes	Yes	No
Unchecked	Unchecked	Unchecked	Unchecked	Unchecked	14	Male	2.9000001	7	No	No	Yes	No	7	1	0	0	0	No	No	Yes	No	RSV Only	No	1.2164384	No	No	Yes	No	Yes	Yes	No	Yes	No
Unchecked	Checked	Unchecked	Unchecked	Unchecked	6	Male	2.7	9	Yes	No	No	No	36.299999	1	0	0	0	No	No	Yes	No	RSV Only	No	4.9643836	Yes	No	Yes	Yes	Yes	Yes	Yes	No	No
Unchecked	Unchecked	Unchecked	Unchecked	Checked	12	Male	3.5	1	Yes	No	Yes	No	42.299999	0	0	1	0	No	No	Yes	No	Rhino Only	No	12.624658	Yes	Yes	Yes	Yes	Yes	Yes	Yes	No	No
Unchecked	Checked	Unchecked	Unchecked	Unchecked	2	Male	2	2	Yes	No	No	No		1	0	1	0	No	No	Yes	Yes	Co-Infection	No	6.7726026	Yes	No	Yes	Yes	Yes	Yes	Yes	No	No
Unchecked	Unchecked	Unchecked	Unchecked	Unchecked	5	Female	2.7	1	No	No	No	No		0	0	0	0	No	No	No	No	No Infection	No	1.2821918	Yes	No	Yes	Yes	No	Yes	No	No	No
Unchecked	Unchecked	Unchecked	Unchecked	Unchecked	3	Male	4.0999999	2	Yes	No	Yes	No		1	0	0	0	No	No	Yes	No	RSV Only	No	.42739725	Yes	No	Yes	No	Yes	Yes	No	No	No
Unchecked	Checked	Unchecked	Unchecked	Unchecked	4	Female	2.5	2	No	No	Yes	No	9	0	1	0	0	No	No	Yes	No	MPV Only	No	10.389041	Yes	Yes	Yes	Yes	Yes	Yes	Yes	Yes	No
Unchecked	Unchecked	Unchecked	Unchecked	Unchecked	4	Male	3.9000001	1	Yes	No	No	No	4.9000001	0	0	1	0	No	No	Yes	No	Rhino Only	No	2.9260273	No	No	Yes	Yes	No	Yes	No	No	No
Unchecked	Unchecked	Unchecked	Unchecked	Unchecked	4	Female	2.0999999	3	Yes	No	Yes	Yes	3.8	0	0	1	0	No	No	Yes	No	Rhino Only	Yes	1.709589	Yes	No	Yes	No	Yes	Yes	No	Yes	No
Unchecked	Checked	Unchecked	Unchecked	Unchecked	4	Male	3.3	2	No	No	Yes	No	24.4	0	1	1	0	No	No	Yes	Yes	Co-Infection	No	6.9041095	Yes	No	Yes	Yes	Yes	Yes	Yes	Yes	No
Unchecked	Checked	Unchecked	Unchecked	Unchecked	7	Female	3.0999999	4	Yes	No	No	No	5.5999999	1	0	0	0	No	No	Yes	No	RSV Only	No	13.578082	No	No	Yes	Yes	Yes	Yes	Yes	Yes	No
Unchecked	Unchecked	Unchecked	Unchecked	Unchecked	2	Female	3	14	No	No	Yes	No	37.68	0	0	0	1	No	No	Yes	No	Adeno Only	No	1.2164384	Yes	No	Yes	Yes	Yes	No	No	Yes	No
Unchecked	Unchecked	Unchecked	Unchecked	Checked		Female	2.5	14	Yes					0	0	1	0	No	No	Yes	No	Rhino Only	No	1.479452	No	No	No	Yes	Yes	No	No	No	Yes
Unchecked	Unchecked	Unchecked	Unchecked	Unchecked	5	Male	2.5	3	Yes	No	No	No	18.799999	1	0	0	0	No	No	Yes	No	RSV Only	No	2.1041095	Yes	No	Yes	Yes	Yes	Yes	Yes	No	No
Unchecked	Unchecked	Unchecked	Unchecked	Unchecked	10	Female	3.3	7	Yes	No	No	No	13	0	0	0	0	No	No	No	No	No Infection	Yes	1.019178	No	No	Yes	Yes	No	Yes	No	No	No
Unchecked	Unchecked	Unchecked	Unchecked	Unchecked	8	Male	2.2	3	No	No	No	No	22	0	0	1	0	No	No	Yes	No	Rhino Only	No	.8547945	Yes	No	Yes	Yes	No	Yes	No	Yes	No
Unchecked	Unchecked	Unchecked	Unchecked	Unchecked	9	Female	3.0999999	5	Yes	No	Yes	No	2.4000001	1	0	0	0	No	No	Yes	No	RSV Only	No	.69041097	Yes	No	Yes	No	Yes	Yes	No	No	No
Unchecked	Unchecked	Unchecked	Unchecked	Unchecked	10	Male	3.2	1	No	Yes	Yes	No	8.1000004	0	0	1	0	No	Yes	Yes	Yes	Co-Infection	No	.62465751	No	No	Yes	Yes	No	Yes	No	No	No
Unchecked	Checked	Unchecked	Unchecked	Unchecked	2	Female	3	3	No	No	No	No	16.200001	0	1	0	0	No	No	Yes	No	MPV Only	No	17.819178	Yes	No	Yes	Yes	Yes	Yes	Yes	Yes	No
Unchecked	Unchecked	Checked	Unchecked	Unchecked	2	Male	1.8	2	No	No	No	No	24.5	0	0	0	0	No	No	No	No	No Infection	Yes	9.3698626	Yes	No	Yes	Yes	No	Yes	No	Yes	No
Unchecked	Checked	Unchecked	Unchecked	Unchecked	4	Male	3.2	3	Yes	No	No	No	33.720001	0	0	0	1	No	No	Yes	No	Adeno Only	No	9.1068497	Yes	No	Yes	Yes	Yes	Yes	Yes	Yes	No
Checked	Unchecked	Unchecked	Unchecked	Unchecked	1	Female	3.0999999	2	Yes	No	No	No	2.5	1	0	1	0	No	No	Yes	Yes	Co-Infection	No	2.6958904	Yes	No	No	No	Yes	Yes	No	Yes	No
Unchecked	Checked	Unchecked	Unchecked	Unchecked	5	Female	3.0999999	3	Yes	No	Yes	No	.5	1	0	0	0	No	No	Yes	No	RSV Only	No	2.0383561	Yes	No	Yes	No	Yes	Yes	No	No	No
Unchecked	Checked	Unchecked	Unchecked	Unchecked	4	Male	2.2	1	Yes	No	Yes	No	32.799999	1	0	1	0	No	No	Yes	Yes	Co-Infection	No	7.1342463	Yes	Yes	Yes	Yes	Yes	Yes	Yes	No	No
Unchecked	Unchecked	Unchecked	Unchecked	Unchecked	10	Female	3.9000001	3	No	No	No	No		0	0	0	0	No	No	No	No	No Infection	No	2.0712328	Yes	No	Yes	Yes	No	Yes	No	Yes	No
Unchecked	Checked	Unchecked	Unchecked	Unchecked	4	Female	4.1999998	2	Yes	Yes	Yes	Yes	6	0	0	0	0	No	No	No	No	No Infection	No	5.950685	Yes	No	Yes	Yes	Yes	Yes	Yes	Yes	No
Checked	Unchecked	Unchecked	Unchecked	Unchecked	16	Female	2.8	7	Yes	No	Yes	No		1	0	0	0	No	No	Yes	No	RSV Only	No	.95342463	Yes	No	Yes	No	Yes	Yes	No	No	No
Unchecked	Checked	Unchecked	Unchecked	Unchecked	9	Male	.89999998	2	No	No	No	No	29.6	1	0	0	1	No	No	Yes	Yes	Co-Infection	Yes	9.7315073	Yes	No	Yes	No	Yes	Yes	No	Yes	No
Unchecked	Unchecked	Unchecked	Unchecked	Unchecked	4	Male	3	3	No	No	Yes	No	34.32	0	0	1	1	No	No	Yes	Yes	Co-Infection	No	1.8082192	Yes	Yes	Yes	No	Yes	Yes	No	No	No
Unchecked	Unchecked	Unchecked	Unchecked	Unchecked	7	Female	3.0999999	3	No	No	Yes	No	20.9	0	0	1	0	No	No	Yes	No	Rhino Only	No	2.4000001	No	No	Yes	Yes	Yes	Yes	Yes	No	No
Unchecked	Checked	Unchecked	Unchecked	Unchecked	5	Male	3	2	Yes	No	No	No	4.9000001	1	0	0	0	No	No	Yes	No	RSV Only	No	19.364384	No	No	Yes	Yes	Yes	Yes	Yes	Yes	No
Unchecked	Checked	Unchecked	Unchecked	Unchecked	3	Male	3.5	2	Yes	No	No	No	37.200001	1	0	0	0	No	No	Yes	No	RSV Only	No	6.6410961	Yes	No	Yes	No	Yes	Yes	No	Yes	No
Unchecked	Unchecked	Unchecked	Unchecked	Checked	6	Male	2.7	7	Yes	No	Yes	No	.5	1	0	1	1	No	No	Yes	Yes	Co-Infection	No	3.5835617	No	No	Yes	Yes	Yes	Yes	Yes	Yes	No
Unchecked	Checked	Unchecked	Unchecked	Unchecked	4	Male	3.25	7	No	No	No	No	48	0	0	1	0	No	No	Yes	No	Rhino Only	No	3.1232877	Yes	No	Yes	No	Yes	Yes	No	Yes	No
Unchecked	Unchecked	Unchecked	Unchecked	Unchecked	3	Female	2.5999999	10	Yes	No	Yes	No	1.5	0	0	0	0	No	No	No	No	No Infection	No	1.8739727	Yes	No	Yes	No	Yes	Yes	No	No	No
Unchecked	Unchecked	Unchecked	Unchecked	Unchecked	8	Male	3	1	Yes	No	No	No	2.3	0	0	0	0	No	No	No	No	No Infection	No	2.4328768	Yes	No	Yes	Yes	No	Yes	No	No	No
Unchecked	Unchecked	Unchecked	Unchecked	Checked	10	Male	3	1	Yes	No	Yes	No		1	0	0	0	No	No	Yes	No	RSV Only	No	.36164382	Yes	No	Yes	No	Yes	Yes	No	No	No
Unchecked	Unchecked	Unchecked	Unchecked	Unchecked	2	Male	3.2	1	Yes	No	Yes	No	23.200001	0	0	1	0	No	No	Yes	No	Rhino Only	No	12.920547	Yes	Yes	No	Yes	Yes	Yes	Yes	No	No
Unchecked	Unchecked	Unchecked	Unchecked	Unchecked	4	Male	2.55	1	Yes	No	No	No	25	0	0	0	0	No	No	No	No	No Infection	No	1.5123287	Yes	No	Yes	Yes	No	Yes	No	No	No
Unchecked	Unchecked	Unchecked	Unchecked	Unchecked	2	Female	3.5	1	Yes	No	No	No	6	0	0	0	0	No	No	No	No	No Infection	No	2.7287672	No	No	Yes	Yes	No	Yes	No	No	No
Unchecked	Checked	Unchecked	Unchecked	Unchecked	3	Male	4.3000002	1	Yes	No	Yes	No	8.5	0	0	1	1	No	No	Yes	Yes	Co-Infection	No	3.8136985	Yes	No	Yes	Yes	Yes	Yes	Yes	Yes	No
Unchecked	Unchecked	Unchecked	Unchecked	Checked	1	Male	1.45	1	No	No	No	No		0	0	0	0	No	Yes	Yes	No	PIV Only	Yes	2.3342466	No	No	Yes	No	Yes	Yes	No	No	No
Unchecked	Unchecked	Unchecked	Unchecked	Unchecked	4	Male	2.5999999	1	No	No	No	No		0	0	0	0	No	No	No	No	No Infection	No	3.4520547	No	No	Yes	Yes	No	Yes	No	No	No
Checked	Unchecked	Unchecked	Unchecked	Unchecked	1	Male	3.2	4	Yes	No	No	No		1	0	1	0	No	No	Yes	Yes	Co-Infection	No	4.0109587	No	No	No	No	Yes	Yes	No	Yes	No
Unchecked	Checked	Unchecked	Unchecked	Unchecked	5	Female	1.75	2	No	No	No	No	24.200001	0	1	0	0	No	No	Yes	No	MPV Only	Yes	6.0164385	No	Yes	Yes	Yes	Yes	Yes	Yes	No	No
Unchecked	Unchecked	Unchecked	Unchecked	Unchecked	3	Male	3.5	1	Yes	No	No	No		1	0	1	0	No	No	Yes	Yes	Co-Infection	No	22.915068	No	Yes	Yes	No	Yes	Yes	No	No	No
Unchecked	Checked	Unchecked	Unchecked	Unchecked	2	Male	3.1500001	4	Yes	No	Yes	No	.5	1	0	0	0	No	No	Yes	No	RSV Only	No	4.6356163	No	No	Yes	Yes	Yes	Yes	Yes	No	No
Unchecked	Unchecked	Unchecked	Unchecked	Unchecked	10	Male	3	1	Yes	No	No	No		0	0	0	0	No	No	No	No	No Infection	No	.65753424	Yes	No	Yes	Yes	No	Yes	No	No	No
Checked	Unchecked	Unchecked	Unchecked	Unchecked	3	Male	2	3	No	No	Yes	No	43	0	1	0	0	No	Yes	Yes	Yes	Co-Infection	Yes	10.619178	No	Yes	No	No	Yes	Yes	No	No	No
Unchecked	Unchecked	Unchecked	Unchecked	Unchecked	4	Male	2.2	3	Yes	No	Yes	No		1	0	0	0	No	No	Yes	No	RSV Only	Yes	2.49863	No	No	Yes	No	Yes	Yes	No	Yes	No
Unchecked	Checked	Unchecked	Unchecked	Unchecked	3	Male	2.8	2	No	No	No	No	16	0	1	0	0	No	No	Yes	No	MPV Only	No	9.7972603	Yes	Yes	Yes	Yes	Yes	Yes	Yes	Yes	No
Unchecked	Unchecked	Unchecked	Unchecked	Checked	7	Female	3.5	1	Yes	No	Yes	No	1.4	1	0	1	0	No	No	Yes	Yes	Co-Infection	No	1.5452055	Yes	No	Yes	Yes	Yes	Yes	Yes	No	No
Unchecked	Unchecked	Unchecked	Unchecked	Unchecked	2	Male	2.5	3	No	No	No	No	16.9	0	0	0	1	No	Yes	Yes	Yes	Co-Infection	Yes	1.6109589	Yes	No	No	No	No	Yes	No	No	No
Checked	Unchecked	Unchecked	Unchecked	Unchecked	6	Female	3.8499999	3	Yes	No	No	No	5.1999998	1	0	0	0	No	No	Yes	No	RSV Only	No	5.5561643	Yes	No	Yes	Yes	Yes	Yes	Yes	Yes	No
Unchecked	Unchecked	Unchecked	Unchecked	Unchecked	9	Male	2.5	3	Yes	No	No	No	25.139999	0	1	0	0	No	No	Yes	No	MPV Only	No	6.8054795	Yes	No	Yes	Yes	Yes	Yes	Yes	No	No
Unchecked	Unchecked	Unchecked	Unchecked	Unchecked	5	Male	3	1	Yes	No	No	No		1	0	0	0	No	No	Yes	No	RSV Only	No	9.9616442	Yes	No	Yes	Yes	Yes	Yes	Yes	No	No
Unchecked	Checked	Unchecked	Unchecked	Unchecked	3	Female	3	7	Yes	No	Yes	No	6	0	0	0	0	No	No	No	No	No Infection	Yes	17.983562	Yes	No	Yes	Yes	Yes	Yes	Yes	No	No
Checked	Unchecked	Unchecked	Unchecked	Unchecked	8	Male	2.9000001	2	Yes	No	Yes	No	1.9	0	0	0	0	No	No	No	No	No Infection	No	1.1178082	No	No	Yes	No	Yes	Yes	No	No	No
Checked	Unchecked	Unchecked	Unchecked	Unchecked	4	Female	3	2	Yes	No	Yes	No	7.0999999	1	0	0	0	No	No	Yes	No	RSV Only	No	4.0767121	No	No	Yes	Yes	Yes	Yes	Yes	No	No
Unchecked	Unchecked	Unchecked	Unchecked	Unchecked	5	Male	3.4000001	4	No	No	No	No	21	0	0	1	0	No	No	Yes	No	Rhino Only	No	1.709589	Yes	No	Yes	Yes	No	Yes	No	Yes	No
Checked	Unchecked	Unchecked	Unchecked	Unchecked	2	Male	2	2	No	No	Yes	No	49	0	0	0	0	No	No	No	No	No Infection	No	3.0575342	Yes	No	No	No	Yes	Yes	No	Yes	No
Checked	Unchecked	Unchecked	Unchecked	Unchecked	2	Male	3	7	Yes	No	No	No	22.4	1	0	1	0	No	No	Yes	Yes	Co-Infection	No	6.049315	Yes	No	Yes	Yes	Yes	Yes	Yes	Yes	No
Unchecked	Unchecked	Unchecked	Unchecked	Checked	5	Male	3.2	1	Yes	Yes	No	No	7	0	0	1	0	No	No	Yes	No	Rhino Only	No	6.1150684	No	No	Yes	Yes	Yes	Yes	Yes	No	No
Unchecked	Unchecked	Unchecked	Unchecked	Checked	3	Male	3	1	Yes	No	No	No	21.700001	1	0	0	0	No	No	Yes	No	RSV Only	No	10.586302	Yes	Yes	Yes	Yes	Yes	Yes	Yes	No	No
Unchecked	Unchecked	Unchecked	Unchecked	Unchecked	8	Male	3.3	7	Yes	No	No	No	2.9000001	0	0	1	0	No	No	Yes	No	Rhino Only	No	.8547945	Yes	No	Yes	Yes	No	Yes	No	No	No
Unchecked	Unchecked	Unchecked	Unchecked	Unchecked	4	Female	4	1	No	No	No	No	33.799999	0	0	0	0	No	No	No	No	No Infection	No	2.7287672	Yes	No	Yes	Yes	No	Yes	No	No	No
Unchecked	Unchecked	Unchecked	Unchecked	Unchecked	5	Male	2.7	3	No	No	Yes	No		1	0	0	0	No	No	Yes	No	RSV Only	No	1.249315	Yes	No	Yes	No	Yes	Yes	No	No	No
Unchecked	Checked	Unchecked	Unchecked	Unchecked	2	Male	2.5999999	8	Yes	No	No	No	12.39	0	0	0	0	No	No	No	No	No Infection	No	22.750685	Yes	No	Yes	Yes	Yes	Yes	Yes	Yes	No
Unchecked	Checked	Unchecked	Unchecked	Unchecked	7	Male	3.05	7	Yes	No	Yes	No	3.5	0	1	0	0	No	No	Yes	No	MPV Only	No	7.4630136	Yes	No	Yes	Yes	Yes	Yes	Yes	Yes	No
Checked	Unchecked	Unchecked	Unchecked	Unchecked	2	Male	4	5	Yes	No	Yes	No	1.7	1	0	0	0	No	No	Yes	No	RSV Only	No	2.3013699	No	No	Yes	No	Yes	Yes	No	No	No
Unchecked	Unchecked	Unchecked	Unchecked	Checked	8	Female	3	3	Yes	Yes	Yes	No	2	1	0	0	0	No	No	Yes	No	RSV Only	No	1.3479452	Yes	No	Yes	No	Yes	Yes	No	Yes	No
Unchecked	Unchecked	Unchecked	Unchecked	Unchecked	17	Male	3.8499999	1	Yes	No	No	No	4.5	0	0	1	0	No	No	Yes	No	Rhino Only	No	.46027398	Yes	No	Yes	Yes	No	Yes	No	No	No
Unchecked	Checked	Unchecked	Unchecked	Unchecked	4	Female	2.75	1	Yes	No	No	No	10.1	1	0	0	0	No	No	Yes	No	RSV Only	No	6.7726026	Yes	No	Yes	Yes	Yes	Yes	Yes	Yes	No
Unchecked	Checked	Unchecked	Unchecked	Unchecked	2	Female	2.9000001	7	No	No	No	No	33	0	0	0	0	No	No	No	No	No Infection	No	20.515068	Yes	Yes	Yes	Yes	Yes	Yes	Yes	No	No
Unchecked	Unchecked	Unchecked	Unchecked	Unchecked	6	Male	2.2	2	No	No	No	No		0	0	1	0	No	No	Yes	No	Rhino Only	Yes	2.7945206	Yes	No	Yes	Yes	No	Yes	No	No	No
Unchecked	Checked	Unchecked	Unchecked	Unchecked	7	Male	2.5999999	3	No	No	No	No	48.099998	0	0	0	0	No	No	No	No	No Infection	Yes	8.9424658	Yes	No	Yes	Yes	Yes	Yes	Yes	Yes	No
Unchecked	Checked	Unchecked	Unchecked	Unchecked	2	Male	3.3	6	Yes	No	No	No	17.200001	1	0	1	0	No	No	Yes	Yes	Co-Infection	No	6.2465754	Yes	No	Yes	Yes	Yes	Yes	Yes	Yes	No
Unchecked	Checked	Unchecked	Unchecked	Unchecked	8	Female	3	1	Yes	Yes	Yes	Yes	13.3	0	0	0	1	No	No	Yes	No	Adeno Only	No	21.10685	Yes	No	Yes	No	Yes	Yes	No	Yes	No
Unchecked	Unchecked	Unchecked	Unchecked	Unchecked	2	Female	2.085	3	Yes	No	No	No	9.5	0	0	1	0	No	No	Yes	No	Rhino Only	No	2.0383561	Yes	No	Yes	Yes	No	Yes	No	No	No
Unchecked	Unchecked	Unchecked	Unchecked	Unchecked	6	Male	2.4000001	8	No	No	No	No	14.1	0	0	0	0	No	No	No	No	No Infection	No	.62465751	Yes	No	Yes	Yes	No	Yes	No	No	No
Unchecked	Unchecked	Unchecked	Unchecked	Checked	5	Male	2.9000001	1	No	Yes	Yes	Yes	27.5	0	0	0	0	No	No	No	No	No Infection	No	2.8931506	Yes	Yes	Yes	No	Yes	Yes	No	Yes	No
Unchecked	Unchecked	Unchecked	Unchecked	Unchecked	4	Female	2.2	7	No	No	Yes	No	15.51	0	0	1	0	No	No	Yes	No	Rhino Only	No	.7890411	Yes	No	Yes	No	Yes	Yes	No	No	No
Unchecked	Checked	Unchecked	Unchecked	Unchecked	6	Male	2.5999999	5	Yes	No	No	No	19	1	0	0	1	No	No	Yes	Yes	Co-Infection	No	5.3589039	Yes	No	Yes	Yes	Yes	Yes	Yes	No	No
Checked	Unchecked	Unchecked	Unchecked	Unchecked	7	Female	2.7	3	Yes	No	Yes	No	6.3000002	1	0	1	0	No	No	Yes	Yes	Co-Infection	No	2.8602741	No	No	Yes	No	Yes	Yes	No	No	No
Unchecked	Checked	Unchecked	Unchecked	Unchecked	3	Female	2.5	7	No	No	Yes	No	11.8	1	0	1	0	No	No	Yes	Yes	Co-Infection	No	4.3726029	Yes	No	Yes	Yes	Yes	Yes	Yes	No	No
Unchecked	Checked	Unchecked	Unchecked	Unchecked	3	Female	2.5	3	No	No	No	No	13.3	1	0	0	0	No	No	Yes	No	RSV Only	No	4.5369864	Yes	No	Yes	No	Yes	Yes	No	Yes	No
Checked	Unchecked	Unchecked	Unchecked	Unchecked	7	Male	3.5	4	Yes	Yes	No	No	50	0	0	0	0	No	No	No	No	No Infection	No	7.3972602	Yes	No	No	Yes	Yes	Yes	Yes	Yes	No
Unchecked	Checked	Unchecked	Unchecked	Unchecked	5	Female	3.4000001	5	Yes	No	No	No	30.4	1	0	0	0	No	No	Yes	No	RSV Only	No	13.347945	Yes	No	Yes	Yes	Yes	Yes	Yes	Yes	No
Unchecked	Unchecked	Unchecked	Unchecked	Unchecked	5	Female	2.7	3	Yes	No	Yes	No	7.5	1	0	1	0	No	No	Yes	Yes	Co-Infection	No	1.150685	Yes	No	Yes	No	Yes	Yes	No	No	No
Unchecked	Unchecked	Unchecked	Unchecked	Checked	8	Male	3	3	Yes	No	No	No		1	0	0	0	No	No	Yes	No	RSV Only	No	2.0054793	Yes	No	Yes	Yes	Yes	Yes	Yes	No	No
Unchecked	Unchecked	Unchecked	Unchecked	Unchecked	2	Male	3.45	1	Yes	No	No	No		0	0	0	0	No	No	No	No	No Infection	No	.16438356	Yes	No	Yes	Yes	No	Yes	No	No	No
Unchecked	Checked	Unchecked	Unchecked	Unchecked	4	Female	2	2	Yes	No	Yes	No	22.6	0	0	1	0	No	No	Yes	No	Rhino Only	Yes	3.6493151	No	No	Yes	Yes	Yes	Yes	Yes	No	No
[truncated: 1,165 more rows]
